# Supplementary material for: Deciphering cell–cell communication at single-cell resolution for spatial transcriptomics with subgraph-based graph attention network
Source: Nat Commun. 2024 Aug 18;15:7101. doi: 10.1038/s41467-024-51329-2 (PMC11330978; doi:10.1038/s41467-024-51329-2)
Supplement: Supplementary file 4 — Source Data [file 41467_2024_51329_MOESM4_ESM.xlsx]

## Sheet: Figure 2a
All Data(45)				Sequence-based(28)				Image-based datasets(17)
	Accuracy_Score								Accuracy_Score
Tangram	0.944444				Accuracy_Score			Tangram	0.944444
gimVI	0.916667			Tangram	0.916667			gimVI	0.916667
DT-Integration	0.805556			DT-Integration	0.972222			DT-Integration	0.805556
SpaGE	0.638889			gimVI	0.777778			SpaGE	0.638889
novoSpaRc	0.527778			SpaGE	0.611111			novoSpaRc	0.527778
Seurat	0.416667			SpaOTsc	0.5			Seurat	0.416667
LIGER	0.222222			novoSpaRc	0.5			LIGER	0.222222
stPlus	0.277778			Seurat	0.361111			stPlus	0.277778
SpaOTsc	0.25			stPlus	0.222222			SpaOTsc	0.25
Tangram	1			LIGER	0.138889			Tangram	1
DT-Integration	0.888889			DT-Integration	1			DT-Integration	0.888889
SpaGE	0.694444			Tangram	0.888889			SpaGE	0.694444
gimVI	0.638889			gimVI	0.777778			gimVI	0.638889
novoSpaRc	0.611111			SpaGE	0.583333			novoSpaRc	0.611111
stPlus	0.416667			Seurat	0.555556			stPlus	0.416667
SpaOTsc	0.361111			SpaOTsc	0.5			SpaOTsc	0.361111
Seurat	0.277778			novoSpaRc	0.361111			Seurat	0.277778
LIGER	0.111111			LIGER	0.194444			LIGER	0.111111
Tangram	1			stPlus	0.138889			Tangram	1
DT-Integration	0.888889			Tangram	0.972222			DT-Integration	0.888889
SpaGE	0.75			DT-Integration	0.916667			SpaGE	0.75
novoSpaRc	0.694444			gimVI	0.777778			novoSpaRc	0.694444
SpaOTsc	0.5			SpaGE	0.555556			SpaOTsc	0.5
Seurat	0.444444			SpaOTsc	0.611111			Seurat	0.444444
LIGER	0.305556			Seurat	0.388889			LIGER	0.305556
stPlus	0.305556			novoSpaRc	0.388889			stPlus	0.305556
gimVI	0.111111			stPlus	0.277778			gimVI	0.111111
DT-Integration	1			LIGER	0.111111			DT-Integration	1
Tangram	0.888889			DT-Integration	1			Tangram	0.888889
gimVI	0.777778			Tangram	0.888889			gimVI	0.777778
SpaGE	0.666667			gimVI	0.777778			SpaGE	0.666667
Seurat	0.555556			SpaGE	0.555556			Seurat	0.555556
SpaOTsc	0.444444			SpaOTsc	0.611111			SpaOTsc	0.444444
LIGER	0.305556			Seurat	0.388889			LIGER	0.305556
novoSpaRc	0.25			novoSpaRc	0.361111			novoSpaRc	0.25
stPlus	0.111111			stPlus	0.305556			stPlus	0.111111
DT-Integration	0.861111			LIGER	0.111111			DT-Integration	0.861111
SpaOTsc	0.972222			DT-Integration	0.972222			SpaOTsc	0.972222
Tangram	0.638889			Tangram	0.916667			Tangram	0.638889
SpaGE	0.75			gimVI	0.777778			SpaGE	0.75
stPlus	0.611111			SpaGE	0.611111			stPlus	0.611111
Seurat	0.5			SpaOTsc	0.611111			Seurat	0.5
novoSpaRc	0.305556			Seurat	0.388889			novoSpaRc	0.305556
LIGER	0.25			novoSpaRc	0.361111			LIGER	0.25
gimVI	0.111111			stPlus	0.25			gimVI	0.111111
SpaGE	0.861111			LIGER	0.111111			SpaGE	0.861111
Seurat	0.722222			Tangram	0.916667			Seurat	0.722222
DT-Integration	0.861111			DT-Integration	0.972222			DT-Integration	0.861111
stPlus	0.555556			gimVI	0.777778			stPlus	0.555556
SpaOTsc	0.583333			SpaGE	0.527778			SpaOTsc	0.583333
Tangram	0.583333			SpaOTsc	0.611111			Tangram	0.583333
gimVI	0.444444			Seurat	0.361111			gimVI	0.444444
LIGER	0.194444			novoSpaRc	0.388889			LIGER	0.194444
novoSpaRc	0.194444			stPlus	0.277778			novoSpaRc	0.194444
DT-Integration	1			LIGER	0.166667			DT-Integration	1
Tangram	0.861111			DT-Integration	1			Tangram	0.861111
gimVI	0.805556			Tangram	0.888889			gimVI	0.805556
SpaGE	0.527778			gimVI	0.777778			SpaGE	0.527778
novoSpaRc	0.555556			SpaGE	0.583333			novoSpaRc	0.555556
Seurat	0.388889			SpaOTsc	0.611111			Seurat	0.388889
SpaOTsc	0.416667			Seurat	0.416667			SpaOTsc	0.416667
LIGER	0.277778			novoSpaRc	0.361111			LIGER	0.277778
stPlus	0.166667			LIGER	0.222222			stPlus	0.166667
DT-Integration	0.722222			stPlus	0.138889			DT-Integration	0.722222
SpaGE	0.861111			DT-Integration	0.972222			SpaGE	0.861111
Seurat	0.75			Tangram	0.916667			Seurat	0.75
Tangram	0.666667			gimVI	0.777778			Tangram	0.666667
SpaOTsc	0.583333			SpaGE	0.527778			SpaOTsc	0.583333
novoSpaRc	0.527778			SpaOTsc	0.611111			novoSpaRc	0.527778
stPlus	0.555556			Seurat	0.361111			stPlus	0.555556
gimVI	0.166667			novoSpaRc	0.388889			gimVI	0.166667
LIGER	0.166667			stPlus	0.277778			LIGER	0.166667
DT-Integration	0.972222			LIGER	0.166667			DT-Integration	0.972222
Tangram	0.916667			DT-Integration	1			Tangram	0.916667
SpaGE	0.75			Tangram	0.888889			SpaGE	0.75
gimVI	0.694444			gimVI	0.777778			gimVI	0.694444
Seurat	0.5			SpaGE	0.555556			Seurat	0.5
SpaOTsc	0.444444			SpaOTsc	0.555556			SpaOTsc	0.444444
LIGER	0.25			novoSpaRc	0.5			LIGER	0.25
stPlus	0.25			Seurat	0.361111			stPlus	0.25
novoSpaRc	0.222222			stPlus	0.25			novoSpaRc	0.222222
Tangram	0.916667			LIGER	0.111111			Tangram	0.916667
gimVI	0.861111			DT-Integration	1			gimVI	0.861111
DT-Integration	0.805556			Tangram	0.888889			DT-Integration	0.805556
SpaGE	0.75			gimVI	0.777778			SpaGE	0.75
Seurat	0.5			SpaGE	0.611111			Seurat	0.5
LIGER	0.361111			novoSpaRc	0.583333			LIGER	0.361111
SpaOTsc	0.388889			Seurat	0.416667			SpaOTsc	0.388889
stPlus	0.194444			stPlus	0.305556			stPlus	0.194444
novoSpaRc	0.222222			SpaOTsc	0.305556			novoSpaRc	0.222222
gimVI	0.972222			LIGER	0.111111			gimVI	0.972222
SpaGE	0.722222			Tangram	1			SpaGE	0.722222
DT-Integration	0.861111			gimVI	0.861111			DT-Integration	0.861111
stPlus	0.527778			DT-Integration	0.805556			stPlus	0.527778
Tangram	0.666667			novoSpaRc	0.638889			Tangram	0.666667
LIGER	0.333333			SpaGE	0.583333			LIGER	0.333333
novoSpaRc	0.416667			LIGER	0.416667			novoSpaRc	0.416667
SpaOTsc	0.277778			SpaOTsc	0.277778			SpaOTsc	0.277778
Seurat	0.222222			Seurat	0.277778			Seurat	0.222222
DT-Integration	1			stPlus	0.138889			DT-Integration	1
Tangram	0.861111			DT-Integration	1			Tangram	0.861111
gimVI	0.777778			Tangram	0.861111			gimVI	0.777778
stPlus	0.611111			gimVI	0.805556			stPlus	0.611111
SpaOTsc	0.611111			SpaGE	0.527778			SpaOTsc	0.611111
Seurat	0.444444			Seurat	0.527778			Seurat	0.444444
novoSpaRc	0.361111			SpaOTsc	0.5			novoSpaRc	0.361111
LIGER	0.222222			LIGER	0.361111			LIGER	0.222222
SpaGE	0.111111			stPlus	0.25			SpaGE	0.111111
Tangram	0.972222			novoSpaRc	0.166667			Tangram	0.972222
gimVI	0.805556			DT-Integration	1			gimVI	0.805556
DT-Integration	0.833333			Tangram	0.888889			DT-Integration	0.833333
novoSpaRc	0.638889			gimVI	0.777778			novoSpaRc	0.638889
SpaOTsc	0.638889			SpaGE	0.527778			SpaOTsc	0.638889
SpaGE	0.388889			Seurat	0.527778			SpaGE	0.388889
stPlus	0.305556			SpaOTsc	0.5			stPlus	0.305556
Seurat	0.305556			novoSpaRc	0.388889			Seurat	0.305556
LIGER	0.111111			stPlus	0.25			LIGER	0.111111
DT-Integration	1			LIGER	0.138889			DT-Integration	1
SpaGE	0.833333			DT-Integration	1			SpaGE	0.833333
Seurat	0.694444			Tangram	0.888889			Seurat	0.694444
SpaOTsc	0.611111			gimVI	0.777778			SpaOTsc	0.611111
gimVI	0.583333			SpaGE	0.666667			gimVI	0.583333
Tangram	0.444444			novoSpaRc	0.555556			Tangram	0.444444
LIGER	0.472222			Seurat	0.361111			LIGER	0.472222
stPlus	0.25			stPlus	0.305556			stPlus	0.25
novoSpaRc	0.111111			SpaOTsc	0.305556			novoSpaRc	0.111111
SpaGE	0.805556			LIGER	0.138889			SpaGE	0.805556
gimVI	0.916667			DT-Integration	0.972222			gimVI	0.916667
DT-Integration	0.861111			Tangram	0.916667			DT-Integration	0.861111
Seurat	0.555556			gimVI	0.777778			Seurat	0.555556
Tangram	0.638889			SpaGE	0.5			Tangram	0.638889
stPlus	0.361111			Seurat	0.527778			stPlus	0.361111
SpaOTsc	0.305556			stPlus	0.444444			SpaOTsc	0.305556
LIGER	0.25			SpaOTsc	0.388889			LIGER	0.25
novoSpaRc	0.305556			novoSpaRc	0.333333			novoSpaRc	0.305556
Tangram	0.861111			LIGER	0.138889			Tangram	0.861111
DT-Integration	0.916667			DT-Integration	1			DT-Integration	0.916667
gimVI	0.805556			Tangram	0.888889			gimVI	0.805556
SpaGE	0.722222			SpaGE	0.611111			SpaGE	0.722222
Seurat	0.5			gimVI	0.666667			Seurat	0.5
LIGER	0.361111			Seurat	0.472222			LIGER	0.361111
SpaOTsc	0.388889			novoSpaRc	0.444444			SpaOTsc	0.388889
stPlus	0.194444			SpaOTsc	0.416667			stPlus	0.194444
novoSpaRc	0.25			stPlus	0.333333			novoSpaRc	0.25
DT-Integration	0.972222			LIGER	0.166667			DT-Integration	0.972222
Tangram	0.916667			DT-Integration	1			Tangram	0.916667
SpaGE	0.694444			Tangram	0.888889			SpaGE	0.694444
gimVI	0.75			SpaGE	0.722222			gimVI	0.75
SpaOTsc	0.527778			Seurat	0.611111			SpaOTsc	0.527778
Seurat	0.416667			SpaOTsc	0.611111			Seurat	0.416667
novoSpaRc	0.333333			novoSpaRc	0.5			novoSpaRc	0.333333
stPlus	0.277778			LIGER	0.305556			stPlus	0.277778
LIGER	0.111111			stPlus	0.25			LIGER	0.111111
Tangram	0.916667			gimVI	0.111111
DT-Integration	0.972222			Tangram	0.944444
gimVI	0.777778			DT-Integration	0.888889
SpaGE	0.611111			gimVI	0.833333
SpaOTsc	0.5			novoSpaRc	0.638889
novoSpaRc	0.5			SpaGE	0.583333
Seurat	0.361111			Seurat	0.416667
stPlus	0.222222			SpaOTsc	0.361111
LIGER	0.138889			stPlus	0.222222
DT-Integration	1			LIGER	0.111111
Tangram	0.888889			DT-Integration	1
gimVI	0.777778			Tangram	0.888889
SpaGE	0.583333			gimVI	0.777778
Seurat	0.555556			SpaGE	0.638889
SpaOTsc	0.5			novoSpaRc	0.583333
novoSpaRc	0.361111			Seurat	0.416667
LIGER	0.194444			SpaOTsc	0.361111
stPlus	0.138889			LIGER	0.222222
Tangram	0.972222			stPlus	0.111111
DT-Integration	0.916667			DT-Integration	1
gimVI	0.777778			Tangram	0.888889
SpaGE	0.555556			gimVI	0.777778
SpaOTsc	0.611111			SpaGE	0.555556
Seurat	0.388889			novoSpaRc	0.611111
novoSpaRc	0.388889			Seurat	0.444444
stPlus	0.277778			SpaOTsc	0.388889
LIGER	0.111111			LIGER	0.222222
DT-Integration	1			stPlus	0.111111
Tangram	0.888889			DT-Integration	1
gimVI	0.777778			Tangram	0.888889
SpaGE	0.555556			gimVI	0.777778
SpaOTsc	0.611111			SpaGE	0.555556
Seurat	0.388889			SpaOTsc	0.611111
novoSpaRc	0.361111			novoSpaRc	0.444444
stPlus	0.305556			Seurat	0.388889
LIGER	0.111111			LIGER	0.194444
DT-Integration	0.972222			stPlus	0.138889
Tangram	0.916667			DT-Integration	1
gimVI	0.777778			Tangram	0.888889
SpaGE	0.611111			gimVI	0.777778
SpaOTsc	0.611111			SpaGE	0.555556
Seurat	0.388889			SpaOTsc	0.583333
novoSpaRc	0.361111			Seurat	0.444444
stPlus	0.25			novoSpaRc	0.361111
LIGER	0.111111			stPlus	0.25
Tangram	0.916667			LIGER	0.138889
DT-Integration	0.972222			DT-Integration	1
gimVI	0.777778			Tangram	0.861111
SpaGE	0.527778			SpaOTsc	0.694444
SpaOTsc	0.611111			gimVI	0.666667
Seurat	0.361111			Seurat	0.5
novoSpaRc	0.388889			SpaGE	0.5
stPlus	0.277778			LIGER	0.305556
LIGER	0.166667			stPlus	0.25
DT-Integration	1			novoSpaRc	0.222222
Tangram	0.888889			Tangram	0.944444
gimVI	0.777778			gimVI	0.861111
SpaGE	0.583333			DT-Integration	0.861111
SpaOTsc	0.611111			SpaOTsc	0.583333
Seurat	0.416667			SpaGE	0.5
novoSpaRc	0.361111			novoSpaRc	0.444444
LIGER	0.222222			Seurat	0.444444
stPlus	0.138889			stPlus	0.25
DT-Integration	0.972222			LIGER	0.111111
Tangram	0.916667			DT-Integration	0.944444
gimVI	0.777778			Tangram	0.944444
SpaGE	0.527778			gimVI	0.777778
SpaOTsc	0.611111			novoSpaRc	0.583333
Seurat	0.361111			SpaGE	0.611111
novoSpaRc	0.388889			Seurat	0.472222
stPlus	0.277778			SpaOTsc	0.333333
LIGER	0.166667			stPlus	0.222222
DT-Integration	1			LIGER	0.111111
Tangram	0.888889			DT-Integration	1
gimVI	0.777778			Tangram	0.888889
SpaGE	0.555556			gimVI	0.777778
SpaOTsc	0.555556			SpaGE	0.527778
novoSpaRc	0.5			SpaOTsc	0.583333
Seurat	0.361111			stPlus	0.444444
stPlus	0.25			Seurat	0.305556
LIGER	0.111111			LIGER	0.25
DT-Integration	1			novoSpaRc	0.222222
Tangram	0.888889			Tangram	0.861111
gimVI	0.777778			gimVI	0.805556
SpaGE	0.611111			DT-Integration	0.833333
novoSpaRc	0.583333			SpaGE	0.555556
Seurat	0.416667			novoSpaRc	0.611111
stPlus	0.305556			LIGER	0.361111
SpaOTsc	0.305556			stPlus	0.444444
LIGER	0.111111			Seurat	0.416667
Tangram	1			SpaOTsc	0.111111
gimVI	0.861111			SpaGE	0.777778
DT-Integration	0.805556			Tangram	0.75
novoSpaRc	0.638889			SpaOTsc	0.805556
SpaGE	0.583333			DT-Integration	0.722222
LIGER	0.416667			LIGER	0.5
SpaOTsc	0.277778			Seurat	0.527778
Seurat	0.277778			novoSpaRc	0.444444
stPlus	0.138889			stPlus	0.361111
DT-Integration	1			gimVI	0.111111
Tangram	0.861111
gimVI	0.805556
SpaGE	0.527778
Seurat	0.527778
SpaOTsc	0.5
LIGER	0.361111
stPlus	0.25
novoSpaRc	0.166667
DT-Integration	1
Tangram	0.888889
gimVI	0.777778
SpaGE	0.527778
Seurat	0.527778
SpaOTsc	0.5
novoSpaRc	0.388889
stPlus	0.25
LIGER	0.138889
DT-Integration	1
Tangram	0.888889
gimVI	0.777778
SpaGE	0.666667
novoSpaRc	0.555556
Seurat	0.361111
stPlus	0.305556
SpaOTsc	0.305556
LIGER	0.138889
DT-Integration	0.972222
Tangram	0.916667
gimVI	0.777778
SpaGE	0.5
Seurat	0.527778
stPlus	0.444444
SpaOTsc	0.388889
novoSpaRc	0.333333
LIGER	0.138889
DT-Integration	1
Tangram	0.888889
SpaGE	0.611111
gimVI	0.666667
Seurat	0.472222
novoSpaRc	0.444444
SpaOTsc	0.416667
stPlus	0.333333
LIGER	0.166667
DT-Integration	1
Tangram	0.888889
SpaGE	0.722222
Seurat	0.611111
SpaOTsc	0.611111
novoSpaRc	0.5
LIGER	0.305556
stPlus	0.25
gimVI	0.111111
Tangram	0.944444
DT-Integration	0.888889
gimVI	0.833333
novoSpaRc	0.638889
SpaGE	0.583333
Seurat	0.416667
SpaOTsc	0.361111
stPlus	0.222222
LIGER	0.111111
DT-Integration	1
Tangram	0.888889
gimVI	0.777778
SpaGE	0.638889
novoSpaRc	0.583333
Seurat	0.416667
SpaOTsc	0.361111
LIGER	0.222222
stPlus	0.111111
DT-Integration	1
Tangram	0.888889
gimVI	0.777778
SpaGE	0.555556
novoSpaRc	0.611111
Seurat	0.444444
SpaOTsc	0.388889
LIGER	0.222222
stPlus	0.111111
DT-Integration	1
Tangram	0.888889
gimVI	0.777778
SpaGE	0.555556
SpaOTsc	0.611111
novoSpaRc	0.444444
Seurat	0.388889
LIGER	0.194444
stPlus	0.138889
DT-Integration	1
Tangram	0.888889
gimVI	0.777778
SpaGE	0.555556
SpaOTsc	0.583333
Seurat	0.444444
novoSpaRc	0.361111
stPlus	0.25
LIGER	0.138889
DT-Integration	1
Tangram	0.861111
SpaOTsc	0.694444
gimVI	0.666667
Seurat	0.5
SpaGE	0.5
LIGER	0.305556
stPlus	0.25
novoSpaRc	0.222222
Tangram	0.944444
gimVI	0.861111
DT-Integration	0.861111
SpaOTsc	0.583333
SpaGE	0.5
novoSpaRc	0.444444
Seurat	0.444444
stPlus	0.25
LIGER	0.111111
DT-Integration	0.944444
Tangram	0.944444
gimVI	0.777778
novoSpaRc	0.583333
SpaGE	0.611111
Seurat	0.472222
SpaOTsc	0.333333
stPlus	0.222222
LIGER	0.111111
DT-Integration	1
Tangram	0.888889
gimVI	0.777778
SpaGE	0.527778
SpaOTsc	0.583333
stPlus	0.444444
Seurat	0.305556
LIGER	0.25
novoSpaRc	0.222222
Tangram	0.861111
gimVI	0.805556
DT-Integration	0.833333
SpaGE	0.555556
novoSpaRc	0.611111
LIGER	0.361111
stPlus	0.444444
Seurat	0.416667
SpaOTsc	0.111111
SpaGE	0.777778
Tangram	0.75
SpaOTsc	0.805556
DT-Integration	0.722222
LIGER	0.5
Seurat	0.527778
novoSpaRc	0.444444
stPlus	0.361111
gimVI	0.111111

## Sheet: Figure 2d
PCC									SSIM									RMSE									JSD
DeepTALK	RCTD	Cell2location	Tangram	Stereoscope	SPOTlight	SpatialDWLS	DestVI		DeepTALK	RCTD	Cell2location	Tangram	Stereoscope	SPOTlight	SpatialDWLS	DestVI		DeepTALK	RCTD	Cell2location	Tangram	Stereoscope	SPOTlight	SpatialDWLS	DestVI		DeepTALK	RCTD	Cell2location	Tangram	Stereoscope	SPOTlight	SpatialDWLS	DestVI
0.351185	0.314346	0.431649	0.492489	0.57845	0.751381	0.144788	0.701176		0.310689	0.278506	0.380233	0.386412	0.544923	0.660963	0.133991	0.594327		0.107231	0.0962839	0.0808136	0.0769607	0.0892525	0.0607989	0.135272	0.0627991		0.587168	0.572011	0.56699	0.542261	0.496955	0.461093	0.612652	0.477429
0.255554	0.349923	0.292143	-0.0347795	0.307726	0.24735	-0.258791	0.431681		0.199327	0.310176	0.222363	-0.0289329	0.215805	0.196264	-0.169246	0.244159		0.105058	0.0763566	0.081763	0.0897219	0.10887	0.0894279	0.147063	0.106235		0.494049	0.420283	0.458881	0.473368	0.483424	0.469331	0.626111	0.414511
0.980222	0.945956	0.55188	0.959939	0.634832	0.839357	0.921749	0.136412		0.945479	0.699159	0.282889	0.768526	0.450898	0.616685	0.88596	0.065103		0.0813817	0.167369	0.218918	0.176768	0.189243	0.177965	0.105435	0.239681		0.376533	0.487692	0.598426	0.462136	0.554798	0.546134	0.411794	0.693281
0.96289	0.907156	0.506449	0.937287	0.731612	0.758238	0.954801	-0.250798		0.939399	0.656037	0.423896	0.769123	0.673488	0.617027	0.932556	-0.167855		0.0516112	0.125841	0.163296	0.132364	0.128408	0.139029	0.0566504	0.209438		0.196856	0.435324	0.502384	0.458483	0.387726	0.430795	0.269284	0.708166
0.923779	0.951623	0.701027	0.548961	0.738352	0.700701	0.168459	0.494356		0.903004	0.866493	0.454578	0.242522	0.551624	0.414779	0.169178	0.269584		0.0737759	0.0900108	0.145372	0.15763	0.128495	0.146037	0.203147	0.155178		0.331303	0.35499	0.497293	0.457383	0.451355	0.484045	0.625893	0.488681
0.97959	0.96727	0.853725	0.70383	0.87948	0.783105	0.421873	-0.0745527		0.84278	0.718228	0.490032	0.309702	0.640984	0.372645	0.303039	-0.0412308		0.106567	0.146863	0.19285	0.212265	0.157061	0.207243	0.226217	0.260457		0.404573	0.496165	0.575141	0.629293	0.504987	0.614766	0.610453	0.758141
0.92214	0.976991	0.692527	0.82461	0.908392	0.633473	-0.00608219	-0.0623118		0.898254	0.934128	0.470705	0.519389	0.856641	0.33503	-3.09791e-05	-0.0398866		0.0820978	0.0751142	0.15463	0.152734	0.0976744	0.166907	0.271682	0.205139		0.43031	0.333659	0.515111	0.518834	0.43787	0.570169	0.726269	0.635196
0.299156	0.365112	0.0904116	0.483568	0.274732	-0.016923	0.148778	0.273523		0.265861	0.357624	0.0837161	0.433155	0.272285	-0.0107393	0.12385	0.262189		0.131342	0.096248	0.106056	0.0887578	0.109583	0.10945	0.167767	0.0989978		0.575313	0.466487	0.500385	0.464181	0.48912	0.534041	0.624198	0.513619
0.624398	0.72569	0.262102	0.657632	0.558193	0.0714457	-0.0289075	0.195595		0.584972	0.606713	0.191981	0.529924	0.434244	0.0560936	-0.0206588	0.146946		0.120796	0.114181	0.147671	0.127085	0.127368	0.15619	0.223429	0.151056		0.496386	0.476429	0.598494	0.49881	0.51762	0.633836	0.669326	0.590108
0.707754	0.826462	0.377906	0.744771	0.575132	0.734555	0.00917734	-0.160889		0.593701	0.817495	0.268391	0.683015	0.546776	0.690226	0.0143163	-0.104617		0.107508	0.0843423	0.137352	0.108932	0.122113	0.104755	0.210552	0.162455		0.44614	0.46173	0.581294	0.504285	0.566662	0.497961	0.708489	0.636953
0.346038	0.520918	0.148239	0.370671	0.399621	0.330597	-0.0192572	-0.204975		0.323039	0.503164	0.0977477	0.324448	0.383414	0.21323	-0.0145623	-0.154108		0.142725	0.117948	0.138192	0.129004	0.128808	0.129889	0.183586	0.153165		0.517495	0.474593	0.579237	0.503404	0.496415	0.534586	0.669769	0.617081
0.84375	0.913493	0.535167	0.69513	0.801876	0.569015	0.240911	-0.119034		0.732199	0.770691	0.272809	0.324658	0.629527	0.250557	0.193072	-0.0645226		0.120915	0.121279	0.18037	0.178507	0.139404	0.183557	0.203779	0.21323		0.401051	0.448173	0.582952	0.540704	0.482276	0.581829	0.62714	0.666709
0.887732	0.931331	0.708037	0.86028	0.867527	0.71756	0.542856	-0.0183334		0.833739	0.716288	0.385887	0.583232	0.658909	0.390018	0.458479	-0.0061		0.120069	0.148431	0.188253	0.181485	0.148389	0.193102	0.190894	0.234112		0.471249	0.48242	0.523665	0.548401	0.471153	0.59102	0.473529	0.708273
0.395231	0.737246	0.780772	0.356173	0.707055	0.0696917	0.845756	-0.192474		0.381265	0.588356	0.599497	0.21686	0.543004	0.0355286	0.836103	-0.141398		0.163953	0.122125	0.125596	0.154655	0.119773	0.164782	0.0880318	0.183468		0.593607	0.508363	0.512886	0.595748	0.478558	0.630913	0.403916	0.677536
0.680153	0.896802	0.805244	0.79983	0.813714	0.511295	0.962972	-0.509504		0.548933	0.761183	0.602035	0.512242	0.597646	0.230566	0.962367	-0.209837		0.133078	0.102923	0.13354	0.135376	0.123584	0.160464	0.0495453	0.193631		0.461051	0.382026	0.496714	0.419874	0.450917	0.52425	0.311276	0.661301
0.843563	0.8521	0.76868	0.940254	0.802657	0.602822	0.87687	0.774224		0.787486	0.763082	0.616903	0.650936	0.676462	0.261938	0.839897	0.422108		0.117977	0.128308	0.150899	0.14836	0.134767	0.179362	0.117514	0.1656		0.498545	0.506736	0.56	0.519424	0.494844	0.604504	0.402539	0.535782
0.522214	0.579906	0.673691	0.778041	0.624311	0.398782	0.867682	0.0124436		0.442965	0.485115	0.577974	0.547958	0.5042	0.29926	0.822017	0.0130822		0.128508	0.121954	0.115779	0.123027	0.116416	0.136939	0.0827938	0.154128		0.54557	0.509441	0.495296	0.474982	0.474625	0.512959	0.357314	0.604074
0.262441	0.782997	0.624921	0.642255	0.619909	0.135396	0.920281	0.0369615		0.190645	0.546557	0.377982	0.365119	0.343424	0.0741334	0.912429	0.0214854		0.186737	0.148428	0.163047	0.159116	0.156275	0.186347	0.0825988	0.190745		0.572106	0.520537	0.564647	0.520816	0.506757	0.595802	0.379427	0.673247
																		0.162906	0.136265	0.114184	0.12359	0.146184	0.136581	0.15252	0.074145
0.94432	0.854511	0.895629	0.860099	0.939136	0.920727	0.707537	0.120197		0.908772	0.728376	0.811923	0.74402	0.899542	0.855461	0.67665	0.0889477		0.0482483	0.0716547	0.0686069	0.073242	0.0511291	0.0552812	0.0934396	0.128321		0.334812	0.45244	0.433093	0.454581	0.352319	0.39002	0.446813	0.662441
0.926671	0.897393	0.753714	0.768919	0.854578	0.847773	0.410631	-0.00152867		0.908756	0.826477	0.727788	0.651076	0.845734	0.811706	0.407962	0.00301398		0.0489521	0.0711561	0.0842781	0.0864996	0.0625927	0.0731457	0.11605	0.130549		0.352041	0.361696	0.436579	0.368827	0.38176	0.411286	0.468453	0.536405
0.94686	0.785409	0.597368	0.910295	0.66755	0.793586	0.959594	0.222647		0.903439	0.58526	0.367114	0.745198	0.501954	0.545179	0.94728	0.111246		0.0824762	0.154652	0.19025	0.134707	0.164537	0.160052	0.0726699	0.21391		0.305018	0.487135	0.514225	0.46726	0.445835	0.465661	0.281754	0.637389
0.987889	0.90563	0.801082	0.929962	0.943451	0.921546	0.976799	0.364019		0.939209	0.651712	0.380022	0.722309	0.84588	0.627773	0.963277	0.165381		0.084152	0.169085	0.204041	0.15801	0.1147	0.170619	0.059485	0.225516		0.219414	0.483219	0.56225	0.510014	0.350147	0.476521	0.239322	0.649638
0.962936	0.974402	0.792744	0.740111	0.827552	0.789615	0.21139	-0.0806127		0.932574	0.846612	0.487464	0.35977	0.656381	0.468411	0.203198	-0.0272535		0.0820889	0.118187	0.175263	0.191556	0.142926	0.175428	0.233067	0.225467		0.374755	0.394165	0.526872	0.548942	0.422575	0.481601	0.615088	0.652455
0.979718	0.950246	0.783081	0.711529	0.890459	0.650123	0.0846895	-0.41125		0.966361	0.854759	0.532024	0.422771	0.781004	0.309025	0.0900892	-0.238811		0.0405895	0.0712584	0.114607	0.120139	0.0798443	0.131455	0.215119	0.173948		0.224348	0.377465	0.443772	0.484265	0.396179	0.515137	0.558053	0.694971
0.99283	0.974507	0.739201	0.79667	0.609765	0.784047	0.227905	0.473991		0.91923	0.820004	0.369562	0.404433	0.313056	0.369796	0.20227	0.158428		0.109199	0.150609	0.236218	0.228706	0.230863	0.237463	0.284446	0.260254		0.334694	0.436709	0.605738	0.602351	0.594984	0.616341	0.644573	0.668928
0.729765	0.731946	0.685188	0.204512	0.514298	0.447452	0.0507215	-0.204122		0.571664	0.519076	0.406256	0.12769	0.431031	0.172272	0.0560873	-0.122508		0.129341	0.13695	0.151399	0.17915	0.156878	0.172163	0.264262	0.199156		0.471018	0.501873	0.49491	0.573395	0.494638	0.5789	0.648975	0.635881
0.853349	0.874108	0.268701	0.74148	0.347726	0.676757	0.0615457	-0.139308		0.807969	0.849431	0.176492	0.589877	0.255487	0.59166	0.0638961	-0.0792938		0.0894029	0.0881595	0.151739	0.12028	0.147044	0.121942	0.211889	0.167165		0.376048	0.412754	0.58018	0.46707	0.540097	0.524796	0.691959	0.670593
0.753955	0.483932	0.531591	0.706722	0.443259	0.606851	0.488167	0.0783711		0.610514	0.470231	0.516207	0.691954	0.441267	0.585631	0.425668	0.0804784		0.0824315	0.0773801	0.0686616	0.0573199	0.0738591	0.0630909	0.0961355	0.0922584		0.392862	0.387631	0.333637	0.326968	0.403665	0.385292	0.386918	0.462888
0.704031	0.23217	0.292487	0.845157	0.574567	0.7051	-0.155072	0.185019		0.594677	0.230726	0.209503	0.77796	0.509744	0.530338	-0.147428	0.118226		0.102107	0.150463	0.135448	0.0903759	0.116544	0.111036	0.19458	0.140048		0.345633	0.500213	0.478357	0.376118	0.387427	0.411231	0.654499	0.55227
0.619913	0.42688	0.135325	0.868834	0.77946	0.670185	-0.099356	-0.0664694		0.393245	0.299617	0.0729986	0.634725	0.509185	0.348476	-0.0839244	-0.0291006		0.16537	0.177058	0.193878	0.147643	0.146348	0.168049	0.231896	0.200649		0.55206	0.585247	0.652987	0.518347	0.517774	0.564111	0.731389	0.682319
0.635891	0.645952	0.179053	0.674622	0.595138	0.584281	0.190963	0.0821842		0.561005	0.583669	0.129331	0.553266	0.402253	0.396313	0.184244	0.0587586		0.110381	0.108309	0.139227	0.1118	0.117303	0.119878	0.173224	0.144754		0.514123	0.48978	0.563981	0.509899	0.498373	0.528121	0.511088	0.61676
0.536818	0.532953	0.476737	0.877325	0.778716	0.536504	0.555109	0.223466		0.470997	0.4482	0.388739	0.807648	0.681498	0.432494	0.514391	0.174637		0.117145	0.114517	0.119875	0.0852823	0.0856897	0.116307	0.138558	0.132607		0.464083	0.455778	0.48424	0.397239	0.376909	0.502369	0.455404	0.588958
0.5204	0.373863	0.386305	0.843388	0.630182	0.627973	0.267233	0.772049		0.438471	0.289445	0.311517	0.557871	0.521969	0.499229	0.269221	0.70949		0.13549	0.144733	0.144768	0.120707	0.12196	0.129976	0.169686	0.116714		0.479183	0.545519	0.539144	0.490598	0.43821	0.487393	0.585604	0.50149
0.803449	0.724976	0.685216	0.956038	0.74376	0.471975	0.74915	0.556456		0.711019	0.644966	0.548326	0.687608	0.627823	0.284694	0.738098	0.339368		0.115706	0.125788	0.139084	0.127622	0.12289	0.157434	0.11685	0.156344		0.419258	0.507785	0.526802	0.467269	0.457675	0.554206	0.486067	0.55541
0.446083	0.596112	0.520113	0.745137	0.588753	0.649342	0.68439	0.100396		0.382176	0.484261	0.432607	0.568818	0.397069	0.399488	0.637381	0.0786856		0.127176	0.116685	0.124033	0.111521	0.11918	0.121858	0.111911	0.143409		0.525151	0.497587	0.546894	0.464821	0.513842	0.495468	0.496763	0.561868
0.596784	0.350867	0.459562	0.514731	0.638178	0.353553	0.451833	0.28104		0.373872	0.207313	0.332756	0.36339	0.530394	0.22947	0.444359	0.162911		0.110928	0.124629	0.117967	0.114741	0.103761	0.124609	0.138812	0.127215		0.569471	0.621347	0.597765	0.574521	0.514361	0.601544	0.600493	0.639384
0.56705	0.399514	0.320167	0.803038	0.510654	0.679754	0.101751	0.232926		0.495402	0.229839	0.230359	0.547665	0.416496	0.496883	0.102143	0.110002		0.181716	0.200552	0.203421	0.173165	0.186101	0.1751	0.227642	0.207457		0.467739	0.596655	0.595928	0.523713	0.491802	0.487697	0.622648	0.636381
																		0.138435	0.128259	0.0867204	0.0887285	0.151002	0.0788972	0.225907	0.0854215
0.853944	0.768634	0.0815909	0.798655	0.553456	0.4057	0.783496	0.720552		0.792981	0.59009	0.0426079	0.683619	0.427543	0.2133	0.784061	0.370995		0.121857	0.149153	0.200585	0.151373	0.166741	0.185151	0.131685	0.173034		0.413656	0.46977	0.675442	0.530428	0.621447	0.626217	0.472504	0.554536
1.01717	0.936327	0.735687	0.892163	0.890853	0.874747	0.985302	0.177426		0.997376	0.72936	0.489136	0.782031	0.723964	0.622062	0.984585	0.0884971		0.0182844	0.138368	0.171057	0.134774	0.115925	0.14812	0.0514672	0.201154		0.106883	0.464496	0.51815	0.484013	0.367581	0.462314	0.188237	0.654917
0.946447	0.855005	0.542565	0.895662	0.700853	0.820981	0.963231	-0.0640776		0.926499	0.600754	0.46252	0.766742	0.653126	0.609044	0.962295	-0.0337468		0.0648152	0.12703	0.153418	0.120849	0.12795	0.128363	0.0496989	0.187181		0.295936	0.469089	0.502307	0.468469	0.349004	0.423942	0.279228	0.639543
0.892069	0.95374	0.812439	0.624867	0.779784	0.802643	0.192799	-0.112236		0.84332	0.848892	0.524475	0.297512	0.592434	0.479443	0.174845	-0.0670701		0.105054	0.107635	0.160716	0.180834	0.137982	0.160549	0.213422	0.213788		0.447142	0.394025	0.513735	0.545476	0.438926	0.469763	0.596073	0.685544
0.930853	0.949911	0.783599	0.806813	0.646919	0.680226	0.217012	0.0472596		0.891811	0.818643	0.488051	0.438653	0.428572	0.370728	0.221124	0.0251928		0.093574	0.117963	0.168134	0.177799	0.168754	0.18186	0.257752	0.216487		0.459812	0.465279	0.515402	0.575726	0.533845	0.58018	0.573182	0.670161
0.683395	0.859053	0.366726	0.649297	0.661984	0.585941	-0.14485	0.290061		0.646104	0.823974	0.226229	0.407554	0.559285	0.415575	-0.138034	0.148579		0.107258	0.0770104	0.13145	0.116427	0.106406	0.118948	0.208133	0.13519		0.49321	0.366139	0.535947	0.446459	0.468283	0.440967	0.676212	0.515328
0.793142	0.591531	0.484082	0.196603	0.512511	0.421556	-0.195301	0.219317		0.77815	0.45228	0.450296	0.140776	0.510567	0.397781	-0.182367	0.212643		0.073604	0.097878	0.104052	0.117809	0.107895	0.108024	0.207304	0.121065		0.388051	0.486116	0.497496	0.533297	0.514636	0.523669	0.706662	0.487246
0.411415	0.817878	0.277986	0.749649	0.295717	0.385655	-0.080833	-0.0833083		0.402512	0.801746	0.265596	0.671918	0.295776	0.361696	-0.0694624	-0.0776466		0.104119	0.0542205	0.0929072	0.0674189	0.104068	0.0871059	0.170002	0.12245		0.458689	0.325845	0.473656	0.363322	0.460969	0.428152	0.641307	0.551224
0.856059	0.778059	0.328691	0.737378	0.650469	0.26729	0.00415999	0.0242164		0.827487	0.774078	0.205859	0.635544	0.644665	0.182818	0.0095705	0.0195889		0.0845001	0.0928462	0.140843	0.114118	0.112871	0.142685	0.200474	0.152258		0.392806	0.496773	0.554908	0.498458	0.540805	0.540417	0.666943	0.622257
0.274418	0.286675	-0.0100827	0.2659	-0.0755777	0.276819	-0.240702	0.217887		0.258114	0.273598	-0.00509648	0.218556	-0.0676704	0.200238	-0.223281	0.176456		0.14391	0.128526	0.137909	0.126123	0.152939	0.124931	0.206028	0.127906		0.563654	0.543247	0.59189	0.545588	0.646489	0.55012	0.737432	0.571662
0.809328	0.856274	0.61676	0.681676	0.724213	0.722207	0.273085	-0.308303		0.698015	0.698004	0.355424	0.374491	0.522713	0.425392	0.224949	-0.129113		0.131388	0.132602	0.178849	0.175423	0.154331	0.17062	0.20492	0.221541		0.491172	0.473346	0.587291	0.552768	0.513872	0.531826	0.614593	0.689474
0.812275	0.752114	0.510307	0.813477	0.729202	0.668963	0.344895	0.369183		0.730595	0.615143	0.292797	0.55174	0.559283	0.368037	0.304927	0.178397		0.119218	0.132227	0.168209	0.15408	0.136581	0.161762	0.18126	0.176056		0.463554	0.482282	0.585521	0.442959	0.464461	0.559242	0.589667	0.56698
0.418021	0.581156	0.709187	0.737714	0.821665	0.354568	0.852235	0.165719		0.343497	0.408647	0.573643	0.39348	0.716754	0.205873	0.839927	0.146422		0.136082	0.122878	0.1131	0.123157	0.092954	0.139011	0.0885793	0.151195		0.545416	0.523264	0.530912	0.531433	0.441734	0.574752	0.424915	0.630499
0.089453	0.834253	0.88512	0.766525	0.752413	0.400101	0.965425	-0.0536122		0.0670939	0.611865	0.604496	0.452342	0.53623	0.162221	0.965461	-0.0264097		0.215455	0.136727	0.147428	0.162967	0.140026	0.18714	0.052324	0.204932		0.598716	0.426759	0.458025	0.482291	0.46175	0.587693	0.284976	0.686391
0.298921	0.756806	0.783801	0.790104	0.819065	0.584738	0.941297	-0.173516		0.214534	0.575817	0.586399	0.501277	0.611888	0.280498	0.940782	-0.0946165		0.186081	0.137276	0.143847	0.147313	0.134297	0.164181	0.0653864	0.203416		0.58332	0.492795	0.530746	0.510531	0.493513	0.530622	0.323355	0.675857
0.355925	0.893719	0.907192	0.880136	0.834089	0.685497	0.985389	-0.205291		0.289887	0.669205	0.693768	0.598456	0.5852	0.317259	0.971555	-0.0930518		0.191379	0.126199	0.136052	0.140767	0.136819	0.170847	0.043478	0.206313		0.50976	0.426701	0.44932	0.452124	0.45209	0.541618	0.222349	0.669042
0.738844	0.439959	0.656264	0.142493	0.809807	0.724787	0.191011	-0.30513		0.678149	0.335818	0.542416	0.116924	0.741131	0.599874	0.186073	-0.202506		0.0829343	0.0855216	0.0726375	0.103837	0.0585679	0.0690327	0.127507	0.115053		0.467765	0.601143	0.552514	0.644096	0.451904	0.526786	0.592531	0.734694
0.801329	0.710863	0.738042	0.933071	0.825102	0.839205	0.386372	0.390262		0.724894	0.657149	0.692755	0.807145	0.777096	0.784344	0.375173	0.254266		0.118474	0.134602	0.129067	0.130252	0.105327	0.113159	0.182039	0.173399		0.405495	0.491818	0.460761	0.42341	0.360234	0.431095	0.558877	0.613528
-0.0264963	0.0656271	-0.236789	0.0725694	0.220439	0.496506	0.00865958	-0.0766946		-0.0262455	0.0367527	-0.0813785	0.0299875	0.0720528	0.150388	0.0137887	-0.0245336		0.160698	0.10976	0.0966429	0.0951095	0.102738	0.077143	0.188546	0.0857766		0.755393	0.725023	0.783005	0.728637	0.698309	0.682959	0.7342	0.748947
0.860802	0.651704	0.917685	0.522534	0.87245	0.91209	0.862818	0.122188		0.662578	0.476031	0.734224	0.256488	0.760192	0.726383	0.827332	0.0843147		0.120648	0.147957	0.130459	0.168027	0.108733	0.12372	0.105245	0.187961		0.446482	0.45497	0.465268	0.532186	0.429759	0.451806	0.340581	0.63807
0.998763	0.933538	0.758021	0.796589	0.873489	0.86597	0.970969	-0.0847715		0.990345	0.742055	0.464083	0.602349	0.746081	0.581719	0.954779	-0.0424838		0.0471566	0.138755	0.179314	0.157762	0.119781	0.153093	0.058379	0.223005		0.17029	0.454836	0.518807	0.54069	0.367302	0.460596	0.238936	0.70492
0.969174	0.923368	0.826193	0.926078	0.789776	0.905258	0.929828	0.340561		0.944831	0.776228	0.455944	0.79874	0.656222	0.728287	0.930205	0.206755		0.0626509	0.118905	0.162838	0.113098	0.126264	0.125001	0.0705368	0.183367		0.416546	0.456308	0.563197	0.451369	0.494656	0.482979	0.418959	0.637493
0.780938	0.629864	0.778395	0.407117	0.849569	0.805813	-0.258901	-0.12107		0.753106	0.489593	0.582394	0.238261	0.753161	0.53806	-0.241081	-0.0954102		0.100561	0.125576	0.122615	0.14945	0.0969023	0.121841	0.219197	0.17916		0.445966	0.461838	0.464889	0.537251	0.416812	0.437034	0.742365	0.627208
0.868676	0.808009	0.520296	0.656545	0.83254	0.361539	-0.16755	-0.304508		0.811054	0.715907	0.37708	0.385986	0.756643	0.226563	-0.159062	-0.171172		0.0756383	0.0896695	0.123304	0.125909	0.0814777	0.134866	0.238515	0.160538		0.399975	0.497248	0.515592	0.547933	0.466285	0.574945	0.778366	0.685207
0.980996	0.941972	0.854483	0.820678	0.859333	0.762815	0.283366	-0.0450074		0.946469	0.880608	0.604298	0.456528	0.733057	0.486704	0.280316	-0.0327431		0.0657014	0.0975317	0.148183	0.167551	0.118502	0.160446	0.215069	0.215876		0.288961	0.416018	0.475128	0.531182	0.449603	0.560655	0.633926	0.659332
0.931058	0.898109	0.793975	0.766945	0.743938	0.642142	0.721905	-0.120018		0.915304	0.85042	0.582213	0.689373	0.717354	0.58389	0.721116	-0.0694764		0.0671308	0.0859455	0.120322	0.126436	0.10814	0.125725	0.117794	0.169257		0.36073	0.44875	0.452487	0.473099	0.495402	0.545956	0.414309	0.655361
0.262692	0.345625	0.104096	0.423494	0.147101	0.536556	-0.0160874	0.374625		0.189592	0.28478	0.0873824	0.375203	0.135518	0.386439	-0.0113174	0.311698		0.159169	0.128046	0.113737	0.100359	0.133617	0.0965318	0.16576	0.102568		0.600287	0.514829	0.582806	0.503998	0.595911	0.493395	0.66106	0.522682
0.686798	0.660691	0.407672	0.286273	0.64356	0.708159	-0.0410358	-0.0542953		0.66267	0.625503	0.338011	0.244479	0.635102	0.510908	-0.0303191	-0.0458785		0.109091	0.111878	0.136221	0.143535	0.115493	0.1227	0.256642	0.169884		0.462076	0.478964	0.527173	0.571031	0.498106	0.534684	0.684317	0.634377
0.590992	0.79961	0.476182	0.213395	0.692528	0.679356	0.122187	-0.159348		0.580115	0.753927	0.28648	0.166388	0.606617	0.43424	0.126722	-0.0943307		0.123225	0.0939763	0.133664	0.146087	0.110081	0.124724	0.196344	0.158585		0.580256	0.462819	0.554554	0.56866	0.486808	0.496941	0.681989	0.604781
0.939848	0.948082	0.683557	0.917323	0.939107	0.836087	0.450937	0.0447091		0.826144	0.873197	0.406156	0.654387	0.857295	0.489366	0.43913	0.0444287		0.0810044	0.0812039	0.143664	0.128786	0.0740058	0.136085	0.175545	0.196284		0.320499	0.415729	0.527587	0.472689	0.336121	0.478759	0.515891	0.617421
0.980089	0.902786	0.749115	0.895178	0.78318	0.716089	0.493451	-0.20975		0.954183	0.832417	0.51774	0.653411	0.624547	0.455547	0.476943	-0.0950978		0.0530399	0.0894891	0.133954	0.126654	0.114579	0.140381	0.164544	0.182924		0.400253	0.450453	0.490537	0.494358	0.425696	0.548437	0.457004	0.627202
0.544473	0.612856	0.814941	0.326653	0.722352	0.201666	0.860853	-0.208064		0.500326	0.514866	0.569295	0.213124	0.519414	0.130475	0.845019	-0.166564		0.123519	0.111922	0.102651	0.132147	0.0990234	0.137704	0.0733152	0.162193		0.492195	0.512906	0.478841	0.596618	0.438166	0.601937	0.331514	0.694916
0.90471	0.879902	0.769512	0.817779	0.7208	0.374097	0.959479	-0.155986		0.819955	0.706577	0.519221	0.495195	0.491098	0.199511	0.959677	-0.0840316		0.0994621	0.120304	0.145358	0.147749	0.139493	0.171642	0.0523422	0.199358		0.392404	0.445608	0.495262	0.483828	0.45397	0.518585	0.295294	0.694363
-0.0797953	0.556594	0.71503	0.529685	0.68521	0.352254	0.879565	0.37082		-0.0650121	0.363973	0.572559	0.356145	0.526738	0.226816	0.879614	0.341241		0.165988	0.113885	0.104296	0.118263	0.101871	0.126515	0.0657628	0.127602		0.620218	0.457426	0.45548	0.442034	0.422991	0.464282	0.437532	0.428016
0.838522	0.928499	0.902751	0.899293	0.786932	0.76095	0.984058	0.579023		0.653299	0.756922	0.630616	0.613865	0.519959	0.370342	0.979118	0.219145		0.166677	0.153118	0.183196	0.180423	0.186339	0.214413	0.0664808	0.228027		0.511626	0.478992	0.531948	0.51722	0.536812	0.589165	0.31689	0.609216
0.280412	0.316006	0.419171	-0.204943	0.494396	0.219013	0.568541	0.129035		0.223177	0.292003	0.341679	-0.152178	0.387498	0.197816	0.462827	0.120609		0.131858	0.0926143	0.0865756	0.139058	0.0887641	0.104254	0.0885512	0.104843		0.597541	0.52654	0.522217	0.680434	0.475289	0.554846	0.464141	0.563669
0.792707	0.658259	0.652518	0.612676	0.665066	0.709254	0.182911	0.492506		0.700887	0.605028	0.613249	0.543746	0.642268	0.661545	0.150055	0.2296		0.117942	0.143844	0.141831	0.153027	0.13954	0.13564	0.201507	0.180481		0.347218	0.495513	0.517466	0.529397	0.472219	0.493011	0.668816	0.61605
0.820648	0.914442	0.462952	0.392359	0.509337	-0.0486295	0.725611	-0.136521		0.568822	0.624005	0.183403	0.174248	0.247741	-0.0128748	0.541187	-0.0630447		0.203269	0.200847	0.25977	0.26168	0.249615	0.282647	0.199669	0.286695		0.514681	0.527135	0.656198	0.661293	0.627871	0.747272	0.487771	0.767303
0.925718	0.780896	0.923555	0.71228	0.815236	0.842135	0.245102	0.354482		0.915555	0.576651	0.813432	0.4722	0.774487	0.765323	0.215369	0.21114		0.0723623	0.124919	0.109961	0.134113	0.103745	0.112556	0.173315	0.163611		0.374541	0.459584	0.426861	0.482018	0.479107	0.479872	0.60895	0.572889
0.940028	0.828466	0.422215	0.943495	0.672774	0.714388	0.928063	-0.190397		0.828851	0.564634	0.300397	0.786597	0.507968	0.457376	0.905715	-0.073761		0.101889	0.154533	0.190531	0.132797	0.158049	0.161442	0.0919524	0.216703		0.29255	0.466038	0.546985	0.422172	0.431718	0.442324	0.327386	0.673312
0.948046	0.67698	0.347753	0.948364	0.650024	0.740056	0.924389	-0.105383		0.834502	0.352828	0.184292	0.678261	0.387895	0.41638	0.845565	-0.0694745		0.103563	0.190646	0.218301	0.15914	0.178974	0.182298	0.109573	0.253182		0.328588	0.549609	0.623386	0.488702	0.489052	0.517685	0.296176	0.74885
0.915869	0.884052	0.788702	0.290227	0.824981	0.579044	-0.0472208	-0.100124		0.885949	0.795118	0.599768	0.199343	0.699378	0.34894	-0.041211	-0.0593123		0.0761262	0.0916421	0.125718	0.156643	0.102285	0.141761	0.219478	0.172975		0.404527	0.387119	0.486776	0.544128	0.382792	0.526527	0.653849	0.622328
0.885894	0.90028	0.580725	0.813367	0.920246	0.705982	0.26765	-0.1316		0.848391	0.731828	0.321689	0.394555	0.823863	0.342963	0.24884	-0.0719544		0.108211	0.143007	0.192141	0.189577	0.120491	0.187749	0.222038	0.234326		0.44488	0.514518	0.610026	0.567134	0.435957	0.575187	0.643968	0.710344
0.607312	0.676781	0.542811	0.161245	0.541077	0.210567	0.0783322	0.0657193		0.554409	0.598785	0.447305	0.14638	0.48821	0.186958	0.0832304	0.0509499		0.110682	0.0911631	0.105655	0.12919	0.106499	0.125707	0.163065	0.127205		0.477631	0.460496	0.446487	0.557267	0.436099	0.517244	0.588935	0.549314
0.277565	0.277597	0.344447	0.376739	0.238889	0.184893	0.102175	-0.536919		0.261672	0.267104	0.342326	0.341524	0.239403	0.175391	0.0782228	-0.45489		0.102951	0.079515	0.07008	0.0652341	0.0873098	0.0752181	0.129722	0.122999		0.468503	0.398399	0.349022	0.330259	0.428815	0.413143	0.513306	0.568791
0.302018	0.916841	0.342453	0.759973	0.695585	-0.0167743	0.170293	-0.0468846		0.215021	0.811166	0.167365	0.464571	0.49351	-0.00499375	0.147154	-0.017514		0.22438	0.12603	0.218849	0.184182	0.174124	0.236698	0.249413	0.237347		0.592855	0.50005	0.616204	0.567738	0.558449	0.687362	0.675225	0.72705
0.408179	0.337859	-0.0427415	0.046075	-0.175947	0.0052058	-0.2387	0.430884		0.386228	0.288205	-0.0288587	0.0393707	-0.145327	0.00997034	-0.230705	0.369842		0.119247	0.116863	0.13453	0.12941	0.145327	0.129784	0.18552	0.112149		0.461998	0.492835	0.579368	0.545807	0.590927	0.530784	0.721496	0.434515
0.844854	0.936719	0.381207	0.774108	0.737128	0.643923	0.221064	0.00201579		0.795312	0.872692	0.224055	0.519003	0.599636	0.409505	0.218608	0.00686624		0.0750075	0.0700195	0.127098	0.106619	0.0988827	0.113385	0.152025	0.145148		0.367869	0.336089	0.494661	0.395395	0.411672	0.448119	0.520429	0.521185
0.947892	0.9549	0.702144	0.937301	0.876451	0.694086	0.359859	-0.257677		0.777563	0.772088	0.377936	0.562041	0.648158	0.298313	0.304237	-0.110269		0.133126	0.147233	0.209282	0.191809	0.165455	0.220062	0.239802	0.270172		0.368296	0.429719	0.547848	0.533199	0.443699	0.585656	0.568859	0.755174
0.976917	0.937391	0.737309	0.812665	0.875217	0.772471	0.453047	-0.12355		0.951733	0.851497	0.503095	0.511896	0.745099	0.461097	0.42707	-0.0677257		0.0679449	0.108366	0.163992	0.16251	0.124986	0.168008	0.190243	0.217167		0.368637	0.417076	0.546298	0.504137	0.442978	0.531158	0.584704	0.6766
0.450416	0.522548	0.372184	0.554132	0.480962	0.375619	0.54818	0.233695		0.418791	0.502421	0.341278	0.383362	0.45214	0.296905	0.466198	0.197491		0.119263	0.109519	0.119351	0.113788	0.112225	0.118339	0.127229	0.125379		0.496743	0.475777	0.550994	0.515559	0.501125	0.509482	0.539651	0.556266
0.88114	0.765861	0.822475	0.84751	0.734536	0.53999	0.904777	-0.351472		0.780595	0.499318	0.602434	0.450793	0.548024	0.248094	0.869879	-0.158427		0.0971037	0.139936	0.131521	0.151348	0.132573	0.165908	0.0828927	0.201494		0.505139	0.593121	0.559842	0.577176	0.569227	0.60874	0.462885	0.741153
-0.163307	0.766353	0.531313	-0.02663	0.0754641	-0.0791182	0.820109	-0.256661		-0.13197	0.384525	0.189531	-0.0118336	0.0390694	-0.0251718	0.628356	-0.117645		0.232407	0.146649	0.166354	0.192612	0.191141	0.193548	0.119898	0.204455		0.832554	0.604966	0.660843	0.745751	0.721322	0.752321	0.483478	0.791867
0.929237	0.925498	0.858149	0.850462	0.725292	0.546733	0.955916	0.0217251		0.740053	0.657294	0.526806	0.471613	0.406522	0.273149	0.855086	0.0117854		0.135511	0.165273	0.188309	0.202029	0.189807	0.217697	0.12252	0.246637		0.372848	0.470789	0.504979	0.5524	0.515674	0.58571	0.3854	0.681177
0.970682	0.635559	0.889151	0.0979336	0.889653	0.843482	0.242921	0.180929		0.809458	0.310176	0.577199	0.084017	0.689234	0.495792	0.225708	0.0646831		0.0718713	0.0848791	0.0609489	0.144692	0.0737443	0.0684134	0.19257	0.0973158		0.436276	0.608181	0.542707	0.703701	0.480138	0.569645	0.629072	0.71833
0.963889	0.636817	0.736855	0.284171	0.852881	0.816338	0.886589	0.472344		0.939493	0.503822	0.602503	0.245516	0.752159	0.570153	0.877174	0.323188		0.0737194	0.153414	0.149066	0.180343	0.113905	0.145043	0.0870114	0.169754		0.288757	0.52668	0.531367	0.608261	0.437985	0.527245	0.301187	0.599546
0.184251	0.490788	-0.0956348	0.540759	-0.0037487	0.277104	-0.00242218	0.146254		0.151657	0.431967	-0.081207	0.469532	-0.00103038	0.257282	0.000249886	0.116421		0.110391	0.0733346	0.0848982	0.0606995	0.108229	0.0761365	0.132844	0.0804605		0.561978	0.443308	0.579641	0.433692	0.57252	0.48429	0.656812	0.534459
0.958873	0.83089	0.76554	0.737337	0.834662	0.90544	0.952183	0.838069		0.933115	0.713458	0.70462	0.644463	0.814008	0.813304	0.943804	0.583528		0.0626085	0.112616	0.123096	0.12645	0.0934602	0.101238	0.0586174	0.126313		0.336742	0.493926	0.451598	0.516914	0.366701	0.411146	0.286903	0.492762
1.01635	0.847254	0.863792	0.789885	0.943642	0.951773	0.955829	0.73743		0.987128	0.777071	0.793935	0.733609	0.92524	0.873557	0.923503	0.503919		0.0312028	0.114057	0.123032	0.125478	0.0719293	0.105795	0.0614679	0.16149		0.147938	0.418553	0.439346	0.458945	0.304356	0.399383	0.173443	0.559654
0.881911	0.778514	0.359723	0.778345	0.690698	0.741397	0.64644	0.278221		0.852883	0.626988	0.224948	0.681193	0.547367	0.579736	0.636018	0.239821		0.0816872	0.113829	0.150107	0.121804	0.117714	0.123935	0.129698	0.156754		0.410171	0.463441	0.586129	0.500819	0.459098	0.496002	0.562402	0.624008
0.896722	0.926237	0.664783	0.63291	0.772997	0.67024	-0.048835	-0.355401		0.865043	0.795937	0.427316	0.323204	0.626775	0.384842	-0.0426336	-0.21984		0.0990514	0.116665	0.16534	0.170852	0.135513	0.165754	0.262662	0.219011		0.445481	0.444303	0.555582	0.559929	0.492983	0.542397	0.704895	0.743277
0.81485	0.917495	0.677349	0.51348	0.464806	0.684555	0.205967	-0.0995307		0.702994	0.757964	0.392158	0.297827	0.278007	0.355032	0.204919	-0.0591776		0.11586	0.113643	0.16089	0.173296	0.169676	0.160866	0.221039	0.202511		0.420611	0.366784	0.512732	0.508588	0.496868	0.490396	0.557948	0.624694
0.560673	0.774349	0.651631	0.477355	0.607058	0.279107	0.268159	-0.466859		0.539479	0.760824	0.561843	0.383081	0.598221	0.187508	0.231025	-0.43591		0.104596	0.0687675	0.0865414	0.0954926	0.0870274	0.103815	0.155266	0.141442		0.526841	0.405377	0.428461	0.474685	0.481535	0.504412	0.542788	0.658773
0.418248	0.644582	0.538678	0.331535	0.472311	0.44905	0.270815	-0.141494		0.29497	0.576622	0.494869	0.300331	0.424688	0.415391	0.22583	-0.104974		0.108979	0.0692162	0.0772471	0.0866075	0.079791	0.0817969	0.115919	0.0979205		0.50653	0.380957	0.412619	0.456687	0.432703	0.492207	0.495503	0.517774
0.765903	0.980232	0.61616	0.792484	0.885762	0.72311	0.366419	-0.330322		0.713784	0.940329	0.39616	0.627654	0.850432	0.527273	0.366947	-0.225347		0.084075	0.0379658	0.103622	0.0947675	0.0584958	0.0918163	0.136886	0.144274		0.403069	0.280145	0.457152	0.447479	0.360347	0.44403	0.518624	0.64442
-0.0305373	0.386665	-0.027137	0.497372	-0.0598991	0.0811452	-0.121	-0.280936		-0.035755	0.347285	-0.0211903	0.432937	-0.0525253	0.0745733	-0.0761938	-0.24519		0.137886	0.0921136	0.105065	0.0821164	0.131351	0.101447	0.190196	0.117706		0.625426	0.454693	0.55163	0.447644	0.601009	0.540714	0.680016	0.596569
0.8859	0.863019	0.443359	0.471958	0.671422	0.51938	0.32819	0.0762342		0.699416	0.672726	0.18873	0.266139	0.445066	0.259398	0.293147	0.0502886		0.137399	0.140982	0.193584	0.189575	0.166639	0.190451	0.204883	0.212216		0.41202	0.443126	0.579195	0.554736	0.554622	0.555624	0.599542	0.624935
0.838804	0.845831	0.526796	0.600236	0.800711	0.689309	0.23023	-0.103278		0.731507	0.653869	0.266714	0.315904	0.615173	0.375466	0.203403	-0.0455575		0.112948	0.126276	0.170431	0.162496	0.127754	0.158704	0.200095	0.197947		0.433108	0.492049	0.601323	0.555437	0.482081	0.533426	0.618809	0.650721
0.889879	0.918017	0.647978	0.927422	0.805618	0.673445	0.350217	0.0410082		0.865098	0.818664	0.392274	0.614075	0.569179	0.41277	0.343516	0.021705		0.0780495	0.0876999	0.135644	0.120367	0.119285	0.137705	0.180173	0.169622		0.378876	0.431969	0.469962	0.440734	0.439792	0.548446	0.503623	0.582789
0.0104411	0.462126	0.776451	0.557003	0.672452	0.243553	0.940087	-0.275984		0.00317029	0.250852	0.480973	0.234347	0.389043	0.130846	0.909142	-0.149803		0.210181	0.178788	0.157934	0.182357	0.156981	0.189716	0.0887735	0.211471		0.656448	0.567713	0.499006	0.570704	0.469958	0.592065	0.350758	0.699831
0.406823	0.707454	0.760357	0.754953	0.318271	0.277434	0.895203	-0.0769217		0.192018	0.411049	0.420547	0.355424	0.156999	0.098586	0.839945	-0.0418137		0.21918	0.193571	0.198606	0.207288	0.224956	0.229663	0.123198	0.248744		0.606832	0.565456	0.576703	0.587708	0.627819	0.654566	0.448481	0.720146
0.933863	0.90648	0.892623	0.922491	0.718551	0.595186	0.914648	-0.12618		0.697396	0.587334	0.548767	0.620722	0.380207	0.214971	0.814685	-0.0429313		0.134395	0.15154	0.163607	0.152224	0.1713	0.194377	0.11472	0.220756		0.439056	0.517099	0.535957	0.504726	0.546261	0.609652	0.369126	0.729253
-0.0164453	0.358561	0.822954	0.604017	0.29298	0.459484	0.954344	0.29303		-0.0178616	0.158442	0.453392	0.250297	0.142285	0.146383	0.849471	0.0928859		0.257495	0.21615	0.182314	0.20646	0.220299	0.213568	0.10731	0.22295		0.750289	0.673565	0.584926	0.638465	0.676853	0.675259	0.398448	0.699924
0.713778	0.54616	0.325956	0.936557	0.606706	0.670256	0.0163157	-0.208712		0.561326	0.31903	0.223214	0.701089	0.45928	0.463377	0.0179825	-0.0781725		0.132973	0.158908	0.170341	0.12133	0.143555	0.145089	0.213491	0.187794		0.463606	0.5769	0.602495	0.49285	0.483954	0.516855	0.666799	0.702155
0.634297	0.522785	0.766453	0.306042	0.778244	0.639186	0.108596	0.251919		0.580293	0.478358	0.647878	0.240501	0.727477	0.528762	0.0931357	0.208858		0.0925192	0.0932979	0.0769057	0.103938	0.0692733	0.0855079	0.179608	0.105706		0.517197	0.513686	0.46663	0.570284	0.415934	0.513254	0.620743	0.598094
0.952012	0.918738	0.912496	0.680072	0.928326	0.933025	0.502311	0.518513		0.9192	0.809784	0.881496	0.568938	0.924941	0.903899	0.408544	0.329843		0.0505766	0.0817383	0.0799852	0.112351	0.0554871	0.0718339	0.128648	0.13767		0.192783	0.360952	0.378378	0.435196	0.280487	0.363142	0.499925	0.535049
1.02693	0.867033	0.851781	0.924664	0.959578	0.935583	0.978254	0.0178941		0.99696	0.70996	0.489895	0.875412	0.85401	0.735337	0.975284	0.0170326		0.0461265	0.138211	0.170034	0.111195	0.100651	0.135585	0.0549983	0.21871		0.157271	0.463948	0.509988	0.441365	0.34544	0.45071	0.222175	0.693179
0.870127	0.96143	0.803033	0.478558	0.876921	0.736683	-0.0885271	-0.0716601		0.822358	0.853844	0.499243	0.252203	0.777213	0.358275	-0.0821114	-0.0382736		0.114967	0.111898	0.174756	0.193636	0.124036	0.181626	0.293143	0.221438		0.492511	0.415572	0.572784	0.581897	0.442389	0.563892	0.746719	0.688399
0.999185	0.916218	0.73953	0.763509	0.853479	0.738126	0.0808385	0.58943		0.952606	0.700102	0.42334	0.367698	0.653931	0.397372	0.0836624	0.274383		0.0698747	0.14759	0.186863	0.198992	0.145772	0.187557	0.260972	0.199479		0.328041	0.444314	0.552591	0.537969	0.42631	0.577021	0.696701	0.559095
0.861281	0.96539	0.776038	0.706352	0.832658	0.771138	0.339605	0.129533		0.712494	0.805123	0.428144	0.365119	0.553298	0.378426	0.292055	0.0643541		0.147001	0.134194	0.199248	0.208486	0.172837	0.204335	0.231474	0.240145		0.463853	0.432849	0.546829	0.571281	0.493742	0.556226	0.578336	0.683097
0.92947	0.945648	0.649195	0.73221	0.839767	0.541735	0.200297	0.236742		0.918641	0.852987	0.38566	0.391464	0.69476	0.272643	0.192109	0.108267		0.072365	0.0942494	0.152187	0.158799	0.115831	0.163491	0.198278	0.17813		0.439788	0.419707	0.494823	0.52974	0.440449	0.540463	0.575878	0.566279
0.286415	0.457184	-0.140104	0.653815	0.130928	0.256131	-0.069178	0.735502		0.276939	0.377897	-0.121683	0.611268	0.12762	0.239517	-0.0522387	0.616203		0.10455	0.0929888	0.106151	0.0751786	0.106094	0.0928541	0.14007	0.0660915		0.497311	0.4365	0.525528	0.360369	0.473762	0.452153	0.613869	0.356628
0.227369	0.366316	0.623193	0.141772	0.382722	0.209326	0.061887	-0.425973		0.204264	0.332108	0.37253	0.102145	0.337411	0.103477	0.0613269	-0.266635		0.178183	0.1519	0.138091	0.160789	0.149716	0.156225	0.224493	0.181851		0.623075	0.586383	0.57502	0.658441	0.602572	0.65177	0.687826	0.749868
0.389912	0.835483	0.47084	0.531023	0.373398	0.603821	0.0116462	-0.252459		0.320934	0.815657	0.417342	0.454503	0.372253	0.525459	0.0142542	-0.222247		0.128691	0.0621801	0.0970891	0.0956167	0.110225	0.0898627	0.159349	0.128736		0.484365	0.312032	0.449243	0.438664	0.48112	0.442715	0.601718	0.608088
0.66638	0.882577	0.608273	0.869427	0.726982	0.491997	0.373453	-0.291124		0.547669	0.817573	0.432382	0.685172	0.68959	0.342414	0.359282	-0.15284		0.128177	0.0964529	0.140567	0.127293	0.115098	0.148182	0.164793	0.184274		0.472144	0.432077	0.521078	0.46092	0.498372	0.558346	0.58372	0.650334
0.806054	0.65864	0.558297	0.519095	0.664382	0.533308	0.233429	-0.0146946		0.78063	0.648728	0.466075	0.483202	0.660748	0.480649	0.235212	-0.00838637		0.0689275	0.0808392	0.0867911	0.0885153	0.0843814	0.0877626	0.136366	0.116068		0.365326	0.463616	0.391348	0.455577	0.406879	0.436991	0.505095	0.509346
0.185541	0.639333	0.838446	0.649796	0.842154	0.344231	0.956474	-0.205455		0.104341	0.31	0.487407	0.284613	0.546509	0.12088	0.900837	-0.0716786		0.225926	0.182633	0.170851	0.191057	0.153568	0.210679	0.0760573	0.233655		0.636936	0.559296	0.529568	0.605391	0.496612	0.647128	0.347083	0.727095
0.74536	0.546945	0.592738	0.378574	0.586364	-0.130934	0.892795	0.160774		0.626702	0.349389	0.382157	0.174942	0.368907	-0.0577786	0.892875	0.0818321		0.134381	0.160188	0.161681	0.177283	0.156292	0.196659	0.0847535	0.184744		0.559814	0.570096	0.599756	0.597438	0.551782	0.650908	0.474423	0.6064
-0.122605	0.361146	0.596656	0.197592	0.461346	0.103281	0.929844	-0.217421		-0.0926048	0.209672	0.342945	0.110143	0.212878	0.0673353	0.92354	-0.114096		0.2135	0.176137	0.165063	0.185335	0.16876	0.189203	0.0852575	0.202005		0.717276	0.574798	0.567517	0.596778	0.546034	0.615163	0.361447	0.665611
0.736502	0.890849	0.781193	0.633075	0.432705	0.470353	0.92942	-0.1186		0.638061	0.667375	0.520385	0.339505	0.271762	0.333154	0.923437	-0.107283		0.124515	0.121903	0.132493	0.145396	0.151686	0.151882	0.0746585	0.201666		0.464125	0.44417	0.463219	0.487875	0.51964	0.499673	0.343559	0.699019
0.0213858	0.461188	0.738573	0.306612	0.537075	0.250319	0.882837	0.0175222		0.0101128	0.237409	0.491916	0.232582	0.27996	0.128797	0.876352	0.0214973		0.158351	0.125131	0.105933	0.134417	0.120488	0.135705	0.0667022	0.168146		0.703681	0.591016	0.536095	0.616018	0.568762	0.591181	0.435711	0.659222
0.0811092	0.193037	0.57087	-0.180087	-0.213774	0.28036	0.999885	-0.368379		0.0375273	0.0868776	0.239121	-0.104016	-0.123078	0.150681	0.999747	-0.118566		0.279987	0.271827	0.252516	0.295166	0.309915	0.266337	0.00645827	0.293995		0.72027	0.702549	0.635144	0.791267	0.832473	0.675692	0.0759127	0.802676
																		0.0815382	0.0444062	0.0587775	0.0531656	0.0592538	0.0747459	0.101326	0.106478
0.608584	0.771028	0.419875	0.865372	0.593641	0.517138	0.134981	-0.262779		0.478687	0.743417	0.373328	0.824326	0.594656	0.474698	0.134698	-0.187347		0.127982	0.0715834	0.099752	0.0730288	0.0916148	0.0930337	0.14356	0.12113		0.572762	0.390187	0.505807	0.354343	0.485714	0.482123	0.584268	0.564526
0.103064	0.584585	0.639931	0.679899	0.700692	0.724609	0.192493	0.177607		0.0783759	0.568677	0.590159	0.654004	0.670569	0.680457	0.182474	0.173366		0.167205	0.0699596	0.0657777	0.0630874	0.0671886	0.0584068	0.120679	0.0901793		0.630685	0.404668	0.440973	0.377197	0.406326	0.40633	0.549083	0.560839
1.00394	0.974989	0.866602	0.984046	0.943049	0.950883	0.991991	-0.0914597		0.981296	0.724284	0.426317	0.816356	0.819923	0.706336	0.977633	-0.050846		0.0724881	0.180516	0.236079	0.158058	0.143229	0.184464	0.0557883	0.292818		0.234075	0.495699	0.60666	0.444519	0.41635	0.496565	0.240977	0.762832
0.541201	0.701574	0.439775	0.387526	0.722362	0.513843	-0.0385758	0.488638		0.458843	0.666192	0.371621	0.342048	0.711148	0.459681	-0.0323253	0.472493		0.116747	0.0995752	0.124271	0.128251	0.0951243	0.119503	0.182674	0.120096		0.463483	0.467293	0.53435	0.529998	0.371457	0.445941	0.625962	0.49934
0.893244	0.912655	0.735969	0.72042	0.63635	0.722079	0.139979	-0.392099		0.727057	0.649175	0.36963	0.319683	0.309405	0.331447	0.137772	-0.13165		0.147516	0.173334	0.21579	0.222775	0.213143	0.218754	0.280836	0.267758		0.400035	0.466416	0.579402	0.579696	0.570985	0.588767	0.628482	0.76363
0.940523	0.975452	0.789901	0.758294	0.86221	0.624699	-0.115857	-0.389473		0.889114	0.841603	0.4737	0.355161	0.715529	0.321471	-0.10702	-0.170075		0.0949525	0.122425	0.181329	0.199863	0.1409	0.195096	0.293604	0.242234		0.375401	0.418208	0.549076	0.578683	0.486491	0.637604	0.760406	0.741393
0.832718	0.688771	0.691785	0.248996	0.601018	-0.0440339	0.423437	-0.160044		0.812415	0.638514	0.461206	0.146703	0.441152	-0.0260052	0.420951	-0.136879		0.0899613	0.115271	0.127688	0.152779	0.126166	0.164159	0.175342	0.178304		0.451839	0.548766	0.491077	0.631321	0.494821	0.686865	0.501872	0.683263
0.574464	0.69354	0.351754	0.388866	-0.0657528	0.290769	-0.107581	-0.309808		0.419592	0.446388	0.193546	0.148971	-0.0382802	0.122601	-0.101007	-0.187722		0.163016	0.150047	0.186109	0.185605	0.221953	0.190845	0.288268	0.217443		0.386984	0.412836	0.565035	0.568398	0.647796	0.602414	0.719176	0.706376
0.956871	0.984732	0.332343	0.748562	0.91434	-0.314552	0.196466	-0.384357		0.840497	0.922737	0.15443	0.529711	0.812256	-0.129814	0.200369	-0.198844		0.0966843	0.0807081	0.189265	0.157145	0.105249	0.211773	0.245749	0.220185		0.341806	0.328222	0.620778	0.521776	0.389397	0.720204	0.57181	0.763887
0.450545	0.804808	0.382316	0.60474	0.591116	0.621866	0.141739	-0.0702733		0.409938	0.751249	0.28993	0.545864	0.558707	0.419096	0.14144	-0.0624457		0.131554	0.0813497	0.119554	0.114906	0.104509	0.108843	0.164361	0.153388		0.481689	0.380664	0.490896	0.43995	0.43028	0.467724	0.559862	0.592487
0.911729	0.881956	0.696291	0.668845	0.779399	0.764092	0.185823	-0.0580301		0.840689	0.834468	0.500133	0.4635	0.638294	0.552182	0.187281	-0.0245705		0.0756472	0.0879986	0.126329	0.13234	0.102755	0.120442	0.182476	0.162829		0.338649	0.434862	0.522475	0.503276	0.417203	0.439745	0.610726	0.596211
0.814304	0.835473	0.729692	0.856826	0.761434	0.743908	0.50572	0.0542911		0.786208	0.791725	0.522937	0.542883	0.61684	0.504449	0.499935	0.0437062		0.111041	0.108255	0.144342	0.144287	0.129637	0.147971	0.175855	0.196295		0.521739	0.523366	0.517105	0.525164	0.491103	0.526516	0.477496	0.638121
0.60928	0.637193	0.88019	0.745394	0.66814	0.57929	0.900487	-0.261509		0.537848	0.44251	0.674763	0.475938	0.488445	0.424233	0.894479	-0.243088		0.121022	0.1207	0.106343	0.122723	0.116525	0.12966	0.0658141	0.19012		0.365154	0.436909	0.409898	0.479642	0.433234	0.479596	0.28563	0.691838
0.294287	0.802527	0.750425	0.767853	0.613647	0.166293	0.956108	-0.316821		0.157457	0.529934	0.465326	0.37995	0.349108	0.0771079	0.951781	-0.124329		0.20597	0.162599	0.172831	0.182895	0.17738	0.209179	0.067658	0.223304		0.647694	0.541514	0.548888	0.579865	0.545601	0.629194	0.361098	0.689701
0.413595	0.75532	0.681967	0.600662	0.654427	0.111124	0.863432	-0.123524		0.240895	0.510358	0.4644	0.276548	0.440223	0.0671674	0.838453	-0.0695907		0.171841	0.147904	0.157058	0.164858	0.151277	0.188954	0.0987131	0.198712		0.583728	0.541484	0.56081	0.534441	0.529572	0.628774	0.470976	0.651062
0.89061	0.874583	0.781956	0.823529	0.542495	0.443716	0.878479	-0.534732		0.804747	0.671968	0.519704	0.575123	0.365818	0.282362	0.846945	-0.225208		0.108804	0.12867	0.148383	0.142108	0.160147	0.172431	0.0956123	0.20775		0.481678	0.471988	0.516215	0.535247	0.532979	0.557849	0.435799	0.715431
0.892663	0.91694	0.919649	0.889293	0.788241	0.266725	0.936003	-0.18047		0.641039	0.614945	0.555257	0.617782	0.444639	0.0784868	0.828983	-0.0992237		0.180872	0.199985	0.212507	0.192829	0.217813	0.268572	0.133268	0.292507		0.497972	0.532465	0.561303	0.521797	0.579791	0.707766	0.402615	0.783518
0.457095	0.0721582	-0.0739766	0.606343	0.154491	0.0638102	-0.18981	0.840269		0.299229	0.040618	-0.0506563	0.25315	0.095578	0.0446303	-0.115367	0.43737		0.24939	0.28299	0.303343	0.249651	0.27825	0.285653	0.32833	0.237629		0.60123	0.720382	0.765881	0.637224	0.697324	0.719636	0.832555	0.596568
0.440203	0.386464	0.386029	0.00807982	0.595219	0.486047	-0.00463026	-0.0779448		0.409401	0.3551	0.372055	0.00929707	0.581429	0.461677	-0.000145231	-0.0474386		0.153402	0.14818	0.149725	0.165319	0.131822	0.140246	0.201804	0.168906		0.535996	0.565619	0.575305	0.650232	0.409846	0.509942	0.70392	0.649517
0.988083	0.740824	0.754513	0.701729	0.891557	0.871738	0.98525	-0.128241		0.938567	0.54177	0.641502	0.557062	0.845624	0.724594	0.982104	-0.0732919		0.0725567	0.140428	0.144078	0.152531	0.0993081	0.133105	0.0609832	0.195313		0.304082	0.505997	0.519827	0.540508	0.393474	0.487543	0.190311	0.69731
0.958744	0.783091	0.457365	0.888296	0.68085	0.739766	0.934394	0.201469		0.853623	0.566293	0.345079	0.6915	0.616882	0.528583	0.924727	0.164472		0.081696	0.135137	0.165465	0.129728	0.13442	0.141329	0.0672667	0.182034		0.233283	0.511026	0.52523	0.488156	0.40708	0.432619	0.312375	0.563936
1.00675	0.938919	0.867376	0.969294	0.896604	0.953509	0.976084	-0.208095		0.984203	0.706189	0.426675	0.768386	0.741609	0.697027	0.961536	-0.0838045		0.063828	0.170415	0.220521	0.165662	0.155659	0.176012	0.0659742	0.267876		0.288416	0.504297	0.585005	0.469127	0.466445	0.494013	0.323163	0.749479
0.837693	0.96013	0.63583	0.671398	0.724678	0.688992	0.159902	0.280043		0.699352	0.849369	0.379686	0.294243	0.546998	0.385572	0.160072	0.1245		0.120259	0.104479	0.168094	0.179292	0.142962	0.163019	0.224675	0.187839		0.431303	0.402492	0.572328	0.532692	0.483126	0.496654	0.619357	0.547749
0.826608	0.927787	0.671041	0.636713	0.79752	0.538271	-0.0739507	-0.0760149		0.672483	0.671865	0.337391	0.271344	0.581501	0.226561	-0.0601442	-0.0465459		0.139158	0.149872	0.190589	0.201004	0.155545	0.199714	0.258576	0.233001		0.399683	0.44177	0.542711	0.550533	0.456383	0.583745	0.68383	0.681711
0.970869	0.838402	0.913791	0.600225	0.716344	0.805229	0.36184	-0.389525		0.930726	0.64442	0.652708	0.303042	0.471404	0.454036	0.352373	-0.186799		0.0805133	0.145519	0.158284	0.190948	0.162961	0.181983	0.22157	0.243553		0.367323	0.46575	0.443908	0.577143	0.422411	0.586335	0.447364	0.750911
0.717098	0.747773	0.679252	0.685297	0.574835	0.122436	0.372097	-0.112757		0.680867	0.739448	0.575333	0.653555	0.571789	0.114167	0.341744	-0.0910902		0.0819697	0.0721118	0.0841457	0.0803815	0.0950277	0.113604	0.132361	0.119835		0.40421	0.417882	0.383145	0.449301	0.451998	0.575946	0.516624	0.559291
0.920237	0.707074	0.863986	0.808155	0.962548	0.930909	0.307517	0.00179865		0.874294	0.661771	0.732342	0.705849	0.940254	0.778958	0.299157	0.00718807		0.0759865	0.121864	0.118501	0.123351	0.0574663	0.103821	0.172728	0.187528		0.398611	0.437965	0.475903	0.390149	0.316692	0.398986	0.559497	0.644034
0.653828	0.595431	0.401915	0.550606	0.725508	0.377078	0.342328	0.582271		0.638189	0.405311	0.223314	0.313573	0.662134	0.243089	0.334338	0.506736		0.103906	0.106936	0.120735	0.114279	0.0910049	0.12207	0.137502	0.108642		0.454666	0.493893	0.530417	0.502523	0.448022	0.521194	0.520394	0.461147
0.552413	0.691294	0.0811144	0.543394	0.295644	0.151004	-0.188372	0.0703634		0.523853	0.574031	0.066086	0.358669	0.294215	0.113672	-0.173286	0.0516024		0.104272	0.0861799	0.120852	0.0997248	0.120984	0.116768	0.212194	0.118449		0.453158	0.393647	0.513927	0.401944	0.543007	0.520848	0.711946	0.494725
0.87302	0.923201	0.637602	0.730038	0.835223	0.671908	0.0380931	-0.185376		0.718729	0.750903	0.320333	0.333575	0.633177	0.339643	0.0403427	-0.0903805		0.13501	0.135784	0.193395	0.193148	0.146609	0.189843	0.269078	0.242679		0.394759	0.451501	0.565168	0.556393	0.450119	0.517152	0.676287	0.694019
0.929143	0.901495	0.615198	0.882026	0.826922	0.700373	0.392994	-0.0286036		0.90419	0.876689	0.433264	0.594356	0.765673	0.456519	0.386816	-0.0128274		0.0678178	0.0750425	0.124608	0.119265	0.0893375	0.124135	0.156619	0.158941		0.419006	0.38918	0.444323	0.457704	0.422747	0.454886	0.50987	0.550335
0.900295	0.745725	0.834193	0.726614	0.854518	0.637925	0.614669	0.592132		0.874049	0.691452	0.758186	0.584179	0.812878	0.531374	0.542114	0.536734		0.0592019	0.09241	0.0888953	0.105452	0.0745611	0.107734	0.119348	0.107523		0.310589	0.451315	0.386236	0.46182	0.397939	0.493315	0.418667	0.495532
0.466637	0.680014	0.591596	0.609217	0.529155	0.232058	0.812941	-0.129309		0.350076	0.546823	0.439987	0.388784	0.39962	0.138352	0.812278	-0.0535271		0.160559	0.137807	0.148261	0.156087	0.150339	0.17258	0.104404	0.184925		0.569107	0.556584	0.56992	0.596293	0.563125	0.599284	0.454627	0.645752
0.319993	0.678387	0.878772	0.495242	0.380333	0.450741	0.951039	0.0282905		0.202748	0.374471	0.610602	0.185723	0.201232	0.191083	0.946564	0.0170122		0.191303	0.166542	0.148734	0.188961	0.183791	0.186257	0.0763602	0.20276		0.540249	0.511232	0.444429	0.568	0.5556	0.538176	0.395992	0.611235
0.693979	0.475015	0.7268	0.922977	0.605912	0.435828	0.814998	0.284669		0.611879	0.289851	0.583477	0.590367	0.416804	0.212265	0.813086	0.241865		0.108283	0.131028	0.112946	0.107629	0.120984	0.136053	0.0879119	0.144144		0.511149	0.55358	0.543167	0.49706	0.530057	0.576123	0.454944	0.573792
0.854161	0.889167	0.873202	0.828089	0.745714	0.631888	0.935465	-0.00218971		0.761275	0.78829	0.68109	0.563899	0.525716	0.301733	0.930357	0.00205849		0.121914	0.116513	0.140292	0.151442	0.146677	0.176059	0.0749811	0.20479		0.514125	0.453555	0.487728	0.509355	0.480103	0.542979	0.396574	0.648221
0.624233	0.24713	0.385231	0.407625	0.553415	0.634818	-0.186733	0.3239		0.515658	0.12884	0.264767	0.306539	0.38849	0.4049	-0.127656	0.147076		0.117728	0.145364	0.137495	0.135944	0.124388	0.119424	0.174369	0.142799		0.487822	0.620522	0.598314	0.596186	0.524282	0.535686	0.746415	0.650606
0.0575001	-0.0858423	0.00982546	-0.328444	0.252003	-0.0546474	-0.157493	0.0857934		0.0421293	-0.0421589	0.0109127	-0.183409	0.222756	-0.032709	-0.124849	0.06921		0.21551	0.209913	0.203384	0.212667	0.193049	0.209086	0.24118	0.203738		0.693249	0.698299	0.679453	0.76201	0.587116	0.705467	0.754225	0.665335
0.897216	0.767264	0.525103	0.803224	0.610617	0.796397	0.937216	-0.348416		0.856953	0.644347	0.490556	0.582892	0.604661	0.739664	0.936227	-0.197423		0.0803451	0.113211	0.137447	0.123927	0.128479	0.106949	0.0563189	0.173073		0.384944	0.453149	0.536961	0.453286	0.447197	0.42478	0.302761	0.674424
0.93542	0.858802	0.638466	0.960715	0.786128	0.801042	0.962061	0.475054		0.860664	0.554009	0.286651	0.703046	0.541062	0.519949	0.91412	0.154527		0.124548	0.200925	0.243361	0.178239	0.196204	0.205355	0.0997869	0.258011		0.364019	0.544925	0.624983	0.501903	0.523783	0.542909	0.327233	0.672828
0.912873	0.935397	0.549099	0.965014	0.71429	0.706672	0.957168	0.679631		0.795893	0.64956	0.271787	0.670888	0.464966	0.400868	0.89964	0.218865		0.155748	0.201684	0.251259	0.217699	0.213907	0.231509	0.115783	0.266149		0.404608	0.520963	0.631255	0.519599	0.538248	0.576825	0.342771	0.672417
0.312272	0.761318	0.66852	0.172496	0.704344	0.414125	0.221647	-0.0728438		0.241269	0.658081	0.50108	0.0996181	0.671875	0.253025	0.224883	-0.0476521		0.173691	0.121638	0.139503	0.168094	0.120654	0.155674	0.190763	0.18384		0.634801	0.523424	0.541643	0.63063	0.528084	0.594048	0.540979	0.651142
0.733961	0.920358	0.756637	0.454983	0.627071	0.62541	0.0709707	-0.0597979		0.48719	0.670935	0.381652	0.131515	0.35419	0.241937	0.0647773	-0.0202057		0.208413	0.190074	0.235017	0.264306	0.22643	0.249834	0.298288	0.282116		0.522968	0.504436	0.603965	0.688451	0.572318	0.649995	0.708909	0.748084
0.92852	0.846815	0.678351	0.500476	0.807921	0.81966	-0.0487596	-0.0459499		0.896985	0.791893	0.505301	0.287975	0.677013	0.658534	-0.0412799	-0.0323411		0.0660255	0.0969143	0.126668	0.148056	0.100382	0.116622	0.231819	0.169511		0.331886	0.465492	0.52174	0.575682	0.431505	0.469022	0.687943	0.63354
0.506869	0.760797	0.570791	0.454815	0.479323	0.403439	0.193144	-0.280732		0.48147	0.665631	0.502866	0.40255	0.35807	0.363542	0.164786	-0.173816		0.133085	0.0952945	0.121646	0.13493	0.152197	0.132721	0.180953	0.155271		0.508661	0.408251	0.507534	0.553562	0.56313	0.564724	0.588503	0.670433
0.376278	0.51576	0.353787	0.222624	-0.079954	0.427657	-0.113541	-0.0896135		0.358172	0.471262	0.235694	0.177357	-0.0736775	0.170286	-0.103227	-0.0356943		0.20659	0.170214	0.187029	0.1975	0.274775	0.18574	0.326369	0.20451		0.567473	0.51519	0.597247	0.607316	0.734245	0.616543	0.782974	0.705142
0.380296	0.321402	-0.148661	0.442568	-0.353009	-0.0262108	-0.148038	0.314914		0.237249	0.249133	-0.134769	0.362128	-0.293256	-0.0203417	-0.073572	0.238963		0.125795	0.103453	0.120737	0.0925725	0.148483	0.115749	0.202339	0.0999965		0.570997	0.519226	0.610009	0.486717	0.678728	0.582039	0.682374	0.493509
0.474031	0.670089	0.340916	0.32548	0.320425	0.191631	-0.0684907	-0.238816		0.377983	0.657668	0.304033	0.308158	0.317912	0.169162	-0.0515071	-0.186229		0.114755	0.0690688	0.0895639	0.090013	0.0938697	0.0948905	0.168743	0.105163		0.427636	0.363018	0.449097	0.436072	0.46869	0.488434	0.58495	0.556315
0.881136	0.872971	0.681595	0.734996	0.805519	0.690774	0.388854	-0.1963		0.777381	0.758575	0.447682	0.452523	0.673838	0.424981	0.354827	-0.109609		0.0992547	0.112828	0.149701	0.150151	0.121175	0.153951	0.180203	0.205494		0.383238	0.458647	0.506682	0.511424	0.487512	0.55946	0.57007	0.675394
0.757597	0.64132	0.657338	0.508021	0.787854	0.598374	0.633758	0.260691		0.736021	0.621391	0.546178	0.42828	0.721441	0.521757	0.628271	0.253119		0.0919124	0.0986044	0.10186	0.11388	0.0813859	0.104805	0.107442	0.129398		0.453066	0.493695	0.466816	0.533587	0.384617	0.484826	0.421192	0.542716
-0.0140797	0.552514	0.818533	0.70012	0.784063	0.412948	0.93167	-0.198702		-0.0258934	0.292341	0.572474	0.302165	0.555106	0.151271	0.919746	-0.0882382		0.254559	0.200364	0.176683	0.20556	0.169662	0.217715	0.100948	0.244328		0.743365	0.60688	0.558302	0.592892	0.52615	0.635972	0.402178	0.715341
-0.0963549	0.792801	0.706379	0.590726	0.802936	0.163739	0.939575	-0.376673		-0.0770031	0.521793	0.396122	0.238346	0.505511	0.0586039	0.932577	-0.182398		0.218995	0.135184	0.150926	0.164603	0.134718	0.183492	0.0639074	0.206722		0.715455	0.547131	0.567855	0.608283	0.513506	0.656422	0.347987	0.755251
-0.000132632	0.684153	0.840756	0.360485	0.289772	0.419183	0.868043	-0.0265783		-0.00384746	0.510839	0.644394	0.2911	0.206465	0.299152	0.867183	-0.012979		0.150199	0.096557	0.0901687	0.117069	0.121578	0.114351	0.0621683	0.130966		0.699551	0.476444	0.458749	0.545198	0.551937	0.548227	0.308789	0.642564
0.811334	0.906174	0.946094	0.839251	0.968746	0.685951	0.927182	-0.367739		0.793669	0.827612	0.847056	0.758733	0.954068	0.436142	0.900933	-0.148313		0.121451	0.11561	0.119321	0.158024	0.064405	0.165859	0.0767612	0.212967		0.413839	0.444428	0.416782	0.46681	0.291898	0.530045	0.253039	0.722641
-0.140095	-0.250587	-0.314631	-0.104638	-0.252736	-0.300467	-0.175424	0.891659		-0.0845854	-0.145133	-0.166458	-0.0868815	-0.137167	-0.128105	-0.128369	0.573552		0.306472	0.315955	0.305511	0.326892	0.315844	0.304297	0.332855	0.214644		0.787151	0.832177	0.831306	0.793471	0.832537	0.832555	0.832555	0.545263
1.01185	0.759587	0.915571	0.277012	0.841596	0.874578	0.390913	0.112418		0.99823	0.443474	0.638737	0.170364	0.646304	0.564771	0.26551	0.0526807		0.0879647	0.217046	0.200054	0.26583	0.176786	0.212174	0.257351	0.27541		0.132983	0.571174	0.519941	0.671339	0.483264	0.544448	0.601363	0.721539
-0.151557	0.220806	0.0388237	0.0692146	0.469809	-0.0110349	0.11764	-0.16895		-0.125531	0.0947405	0.0231675	0.0313246	0.346053	-0.00264942	0.107538	-0.0979512		0.299534	0.27129	0.280539	0.282362	0.264166	0.283066	0.293061	0.293599		0.830037	0.707533	0.730635	0.722854	0.586909	0.74159	0.688055	0.782187

## Sheet: Figure 2g
PCC									SSIM									RMSE									JSD
DeepTALK	RCTD	Cell2location	Tangram	Stereoscope	SPOTlight	SpatialDWLS	DestVI		DeepTALK	RCTD	Cell2location	Tangram	Stereoscope	SPOTlight	SpatialDWLS	DestVI		DeepTALK	RCTD	Cell2location	Tangram	Stereoscope	SPOTlight	SpatialDWLS	DestVI		DeepTALK	RCTD	Cell2location	Tangram	Stereoscope	SPOTlight	SpatialDWLS	DestVI
0.88356	0.867216	0.884824	-0.0594736	0.958115	0.899159	0.189833	0.0773209		0.793072	0.708529	0.671108	-0.0427061	0.916588	0.746405	0.160776	0.0328503		0.184441	0.208699	0.226106	0.390422	0.15463	0.207985	0.346572	0.341154		0.39101	0.454222	0.488224	0.729129	0.315821	0.445205	0.63839	0.697582
0.969661	0.959276	0.912452	0.500885	0.942088	0.84652	0.776761	0.458044		0.93638	0.922845	0.765661	0.348671	0.914496	0.77585	0.726655	0.304844		0.0411718	0.0871667	0.113955	0.200117	0.0989348	0.114071	0.102031	0.178075		0.138901	0.273279	0.389191	0.478428	0.23864	0.367329	0.331087	0.501981
0.879208	0.877658	0.758802	-0.279366	0.960506	0.945237	0.79869	0.703939		0.826255	0.863887	0.682832	-0.272814	0.954181	0.911333	0.784285	0.464084		0.0964632	0.0985564	0.130749	0.268605	0.0921285	0.101868	0.11061	0.188373		0.281696	0.343565	0.448443	0.710042	0.241922	0.321479	0.375523	0.496016
0.904785	0.885345	0.82749	0.501632	0.885568	0.857331	0.780952	0.163181		0.825805	0.805614	0.722004	0.3469	0.84757	0.7702	0.750308	0.110618		0.0746437	0.0950388	0.112339	0.204113	0.0923354	0.105359	0.103058	0.181823		0.140279	0.312207	0.397159	0.480769	0.245403	0.354968	0.304141	0.53821
0.831586	0.912559	0.391708	0.0592821	0.152206	0.125565	0.741355	-0.0222925		0.76176	0.66137	0.201484	0.0596779	0.125705	0.0731464	0.68445	-0.00990489		0.129083	0.171874	0.207792	0.253104	0.223264	0.217605	0.151885	0.234047		0.383236	0.480874	0.588248	0.60714	0.603383	0.602726	0.375373	0.619599
0.610988	0.476545	0.470738	0.517962	0.858192	0.447657	0.449984	-0.00769116		0.372556	0.386532	0.368987	0.422411	0.802921	0.40346	0.445454	-0.00140977		0.258664	0.119895	0.118747	0.16591	0.105187	0.119923	0.133	0.156763		0.52393	0.365432	0.390266	0.47919	0.236534	0.355374	0.412744	0.430325
0.296485	0.593227	0.22862	0.409209	0.0278366	0.044183	0.966938	0.0327179		0.291209	0.480374	0.16511	0.380101	0.0262615	0.0379477	0.942647	0.0288118		0.126746	0.0933842	0.109125	0.161983	0.120779	0.117223	0.0388296	0.128209		0.474944	0.396463	0.45797	0.429382	0.492093	0.469446	0.171144	0.47404
0.155911	0.559538	0.405879	0.131639	0.313176	0.0707949	0.0938268	0.168538		0.156884	0.331235	0.228588	0.133921	0.185735	0.0372117	0.0904255	0.0946025		0.269487	0.198363	0.208906	0.270168	0.219125	0.225095	0.265636	0.236809		0.55871	0.428374	0.48753	0.517895	0.486978	0.515787	0.48175	0.51693
0.276774	0.777546	0.546996	0.371154	0.628072	0.121543	0.601126	-0.0781913		0.267167	0.593419	0.303366	0.365922	0.241914	0.067532	0.52097	-0.0419548		0.218205	0.158383	0.18294	0.204926	0.195265	0.20137	0.161556	0.219216		0.484345	0.394108	0.471919	0.455	0.481169	0.504522	0.371862	0.550215
0.813638	0.704445	0.607363	0.55755	0.560644	0.0663059	0.435608	-0.0491198		0.68724	0.479401	0.318306	0.541844	0.340112	0.0364678	0.416839	-0.024378		0.1249	0.174184	0.18938	0.176329	0.194844	0.210746	0.196655	0.225881		0.321097	0.451313	0.508131	0.375617	0.476995	0.557758	0.391444	0.579448
0.289572	0.802923	0.430957	0.268163	0.515103	0.219435	0.776336	-0.00552413		0.229174	0.514055	0.212119	0.2486	0.170571	0.10805	0.649574	0.000859847		0.219119	0.181241	0.208845	0.229796	0.21821	0.218016	0.140118	0.237748		0.489622	0.412476	0.504482	0.495586	0.503686	0.507021	0.333567	0.553375
0.862925	0.946859	0.270973	0.231177	0.529456	0.487701	0.863705	0.274773		0.846498	0.909181	0.219265	0.228332	0.412984	0.380711	0.854957	0.224652		0.0651819	0.0705291	0.11922	0.175246	0.118622	0.11308	0.0724533	0.14671		0.256826	0.195505	0.375369	0.471822	0.29452	0.293858	0.279457	0.352842
0.879253	0.736284	0.322752	0.0699147	0.346823	0.0898209	0.757586	-0.10924		0.847531	0.679839	0.216526	0.0711749	0.190248	0.0694159	0.694974	-0.07302		0.0829314	0.116345	0.148056	0.201055	0.155258	0.158283	0.109814	0.177975		0.280042	0.413695	0.463309	0.516086	0.47144	0.532762	0.377697	0.507553
0.774245	0.574353	0.408573	0.26724	0.502157	0.157982	0.354226	0.0270804		0.577021	0.433603	0.196153	0.242933	0.132238	0.0717306	0.351987	0.0176225		0.157318	0.204386	0.224885	0.241334	0.234485	0.235411	0.243061	0.251475		0.323785	0.455731	0.540415	0.482428	0.556997	0.55956	0.424535	0.588131
0.753212	0.35367	0.429923	0.400986	0.381161	0.0315612	0.188506	0.145872		0.595354	0.253698	0.220379	0.381056	0.180895	0.0175929	0.184424	0.0843978		0.149018	0.205904	0.206421	0.209808	0.214922	0.222777	0.248392	0.233461		0.388711	0.518415	0.524663	0.471636	0.53117	0.561576	0.501128	0.555526
0.669273	0.941773	0.410165	0.194218	0.69441	0.512864	0.857864	-0.0225283		0.583671	0.843335	0.255912	0.181383	0.558853	0.310411	0.801604	-0.0100416		0.141017	0.105506	0.172247	0.20431	0.160267	0.169725	0.107281	0.198832		0.479318	0.400326	0.572429	0.564992	0.504834	0.555131	0.280979	0.619622
0.974143	0.836639	0.213872	0.17265	0.544324	0.655636	0.81295	0.520611		0.953585	0.787595	0.12886	0.168734	0.36047	0.480439	0.684869	0.339506		0.05512	0.114861	0.178928	0.212169	0.173503	0.159461	0.139404	0.194781		0.252768	0.344719	0.527749	0.522585	0.482609	0.46993	0.221863	0.514587
-0.282003	-0.0469673	-0.27248	-0.386977	0.406201	0.274495	-0.103101	0.468101		-0.26135	-0.0411113	-0.192495	-0.374532	0.225478	0.208628	-0.0809887	0.36678		0.257653	0.174708	0.145105	0.235775	0.132053	0.129411	0.28979	0.151372		0.676512	0.470059	0.467023	0.649545	0.393378	0.371035	0.660697	0.378369
0.456007	0.356454	0.0401057	0.0278183	0.610476	0.302737	0.248554	0.161881		0.457323	0.35646	0.033685	0.0317631	0.231376	0.221332	0.228875	0.121171		0.148822	0.149684	0.154347	0.201781	0.14843	0.145121	0.240341	0.170811		0.337468	0.37629	0.445318	0.50891	0.414058	0.391854	0.487675	0.426142
0.837727	0.823123	0.577855	-0.114576	0.754264	0.643695	0.832273	-0.0355639		0.830545	0.813964	0.452333	-0.10684	0.734029	0.507522	0.742583	-0.0190586		0.101466	0.10285	0.151223	0.251042	0.122285	0.150554	0.150635	0.197956		0.38935	0.412894	0.483313	0.674806	0.418881	0.465355	0.379929	0.547176
0.511983	0.521009	0.345981	0.3007	0.671771	0.319008	0.629664	-0.0833402		0.472756	0.474252	0.246859	0.285998	0.524542	0.250898	0.494547	-0.0547827		0.1565	0.140064	0.14596	0.180244	0.139944	0.148675	0.187095	0.177651		0.459545	0.468419	0.455084	0.447558	0.388311	0.451782	0.40603	0.502844
0.665276	0.590965	0.294093	0.0700774	0.680682	0.463199	0.645603	-0.00745062		0.578931	0.551005	0.193886	0.0718201	0.231096	0.355898	0.512467	-0.00115959		0.164785	0.146516	0.168638	0.214461	0.171709	0.161914	0.213687	0.195124		0.433587	0.508154	0.530048	0.59663	0.519693	0.491929	0.527691	0.545949
-0.0134115	-0.0746472	0.0505259	-0.18188	0.498209	0.189624	-0.018638	0.185514		-0.008815	-0.0696294	0.0342186	-0.154456	0.266093	0.124975	-0.0135733	0.113462		0.276369	0.257715	0.201693	0.260005	0.191456	0.197327	0.340424	0.213984		0.557841	0.603831	0.517129	0.638144	0.457369	0.464199	0.657872	0.49744
0.110243	-0.105555	0.235369	-0.257569	0.442706	0.371792	-0.0924236	0.614346		0.110671	-0.0998409	0.137548	-0.232616	0.305263	0.254073	-0.0844485	0.348877		0.272326	0.278187	0.216826	0.289632	0.210502	0.21101	0.358867	0.230793		0.628328	0.696827	0.588937	0.709247	0.544591	0.562922	0.706775	0.554421
-0.0715566	-0.333013	0.0757688	0.0271596	0.0520123	-0.128223	-0.176152	0.247505		-0.0510986	-0.306479	0.0434462	0.0294913	0.0300604	-0.0667428	-0.170906	0.141022		0.255726	0.275538	0.21821	0.264363	0.222095	0.228919	0.324605	0.230488		0.586523	0.696351	0.553554	0.592508	0.559762	0.577903	0.671725	0.539883
0.501826	0.229518	0.185758	0.199109	0.663459	0.12182	0.432131	0.197066		0.49946	0.227599	0.130154	0.20026	0.438073	0.0922984	0.386884	0.14611		0.129266	0.146137	0.130075	0.181436	0.119678	0.134558	0.206594	0.147954		0.35246	0.52203	0.461603	0.464881	0.413376	0.465661	0.440096	0.466939
-0.267108	-0.28111	0.0497834	-0.287035	0.189548	-0.13029	-0.180715	0.319028		-0.229585	-0.258109	0.0245436	-0.218893	0.113276	-0.064501	-0.175641	0.154811		0.294413	0.290984	0.221288	0.298418	0.217127	0.229881	0.3767	0.225316		0.735747	0.765353	0.635567	0.761379	0.608517	0.64524	0.768269	0.590353
0.542128	0.461607	0.0286252	-0.263817	0.613819	0.598366	0.484184	0.621017		0.363125	0.297808	0.0254972	-0.228488	0.492669	0.503406	0.252702	0.426963		0.14642	0.146408	0.132659	0.2071	0.107175	0.107497	0.225887	0.145549		0.393432	0.448141	0.473728	0.603351	0.347457	0.384887	0.442147	0.405644
0.553843	-0.0798799	0.612445	0.646972	0.627168	-0.348504	0.0545355	-0.142513		0.550005	-0.0696596	0.506827	0.611037	0.338022	-0.232437	0.0532522	-0.0909864		0.162597	0.167905	0.11656	0.140067	0.133548	0.159993	0.240513	0.159848		0.443121	0.612316	0.452725	0.386405	0.504665	0.615808	0.65884	0.561314
0.714351	0.0643897	0.7058	0.790726	0.570955	-0.218393	0.357869	-0.183105		0.686849	0.0620715	0.618077	0.74715	0.38629	-0.151043	0.334926	-0.131941		0.14461	0.150349	0.109709	0.114924	0.137181	0.154719	0.189617	0.166921		0.413801	0.536061	0.397619	0.375437	0.436598	0.537678	0.524873	0.490767
0.793149	0.455679	0.532536	0.240225	0.5598	-0.563793	0.736168	0.0124846		0.779208	0.407166	0.474175	0.239132	0.117442	-0.353819	0.675148	0.0135992		0.082334	0.117413	0.111664	0.202752	0.131034	0.153387	0.137308	0.150252		0.400155	0.496398	0.444765	0.588374	0.472769	0.55693	0.433302	0.487824
0.926043	0.596407	0.837539	0.987664	0.676132	0.221475	0.590702	-0.265755		0.866588	0.399448	0.639537	0.960296	0.316742	0.107045	0.590032	-0.139032		0.103825	0.116285	0.0901666	0.0725855	0.123801	0.137461	0.174396	0.148295		0.173931	0.497145	0.447615	0.214491	0.576307	0.620033	0.376681	0.647906
0.692033	0.151343	0.785929	0.699926	0.628639	-0.75254	0.704793	-0.023803		0.682338	0.14594	0.705303	0.690894	0.324763	-0.497569	0.654115	-0.0129171		0.111075	0.149346	0.101883	0.126395	0.137582	0.166138	0.129716	0.165027		0.402485	0.532512	0.388083	0.378661	0.433804	0.552246	0.438531	0.480129
0.750797	0.42119	0.598656	0.430995	0.381231	-0.656853	0.72947	0.398664		0.606129	0.401199	0.531976	0.430236	0.10408	-0.381346	0.623118	0.290851		0.197363	0.109541	0.0943378	0.164544	0.115171	0.13527	0.178424	0.126799		0.449168	0.502095	0.435092	0.530916	0.476506	0.538187	0.477071	0.433167
0.742528	0.493736	0.511474	0.321683	0.460519	0.604555	0.447129	0.809053		0.743236	0.437417	0.427354	0.319752	0.170823	0.35023	0.439664	0.495711		0.140317	0.171072	0.170903	0.219861	0.192998	0.179095	0.219946	0.203094		0.323528	0.448282	0.448771	0.461596	0.529132	0.515894	0.406134	0.494275
0.994394	0.921142	0.991619	0.953949	0.913705	0.00467106	0.905415	-0.105925		0.992444	0.881632	0.84255	0.896751	0.567363	0.00457159	0.865247	-0.0533125		0.0247713	0.119453	0.136291	0.0802889	0.200509	0.235031	0.128804	0.249569		0.101372	0.391814	0.398379	0.233305	0.506314	0.617363	0.281684	0.638827
0.870484	0.527112	0.738245	0.580051	0.617652	-0.144428	0.859285	0.0729119		0.866206	0.403677	0.534108	0.535917	0.281272	-0.0549121	0.836297	0.042586		0.115675	0.202257	0.19247	0.190432	0.227752	0.238935	0.132837	0.247161		0.391808	0.539737	0.542206	0.54964	0.574377	0.629939	0.420977	0.613066
0.245337	-0.190118	0.227641	0.0475759	0.461012	-0.288756	0.109948	0.557549		0.232116	-0.182508	0.208719	0.0501484	0.12406	-0.196115	0.1037	0.422792		0.204118	0.173268	0.128457	0.212721	0.128417	0.141522	0.230623	0.142967		0.420589	0.532386	0.393663	0.502551	0.419706	0.47356	0.504842	0.379068
0.810167	0.391131	0.859059	0.727863	0.38812	-0.113772	0.895396	0.284478		0.731541	0.328214	0.657528	0.702637	0.140069	-0.0549108	0.895729	0.161486		0.110445	0.171966	0.130837	0.134025	0.181303	0.192918	0.0960301	0.194726		0.378569	0.498879	0.46552	0.486883	0.547167	0.571191	0.389421	0.525842
0.675926	-0.130154	0.781093	0.6988	0.456517	-0.442142	-0.0258979	-0.113644		0.643198	-0.108638	0.693132	0.589207	0.304994	-0.304349	-0.0179806	-0.0717761		0.138419	0.153112	0.0683585	0.142101	0.0878242	0.118626	0.255675	0.106083		0.419245	0.621351	0.403936	0.362667	0.493173	0.602016	0.675084	0.553261
0.855068	0.463937	0.907461	0.688598	0.406125	-0.468607	0.918544	-0.0012906		0.787493	0.301129	0.594936	0.611083	0.0602272	-0.178997	0.882195	0.0028988		0.129049	0.219321	0.191954	0.175568	0.24312	0.257582	0.106139	0.257615		0.366179	0.548072	0.469534	0.470805	0.574143	0.62827	0.39528	0.589818
0.845125	0.628298	0.803175	0.570115	0.465071	-0.0776916	0.888496	0.0728052		0.739414	0.428663	0.559923	0.534925	0.228359	-0.0346399	0.883815	0.0425388		0.144413	0.198164	0.188257	0.196344	0.225516	0.238878	0.106903	0.247192		0.422738	0.525946	0.526005	0.529694	0.574902	0.625468	0.36501	0.613062
0.514939	-0.157326	0.468259	0.104304	0.429604	-0.127427	0.454142	0.600007		0.469412	-0.140067	0.395109	0.091421	0.0856316	-0.0893042	0.308279	0.447655		0.128028	0.143449	0.097837	0.197795	0.111871	0.119269	0.18496	0.127411		0.436631	0.514529	0.381218	0.587048	0.411393	0.443993	0.485745	0.375039
0.701564	0.412962	0.846887	0.632514	0.350211	-0.0268876	0.473435	-0.199028		0.573004	0.386129	0.731047	0.540942	0.299616	-0.0171017	0.458579	-0.112515		0.208654	0.199085	0.151728	0.20715	0.210059	0.226767	0.216162	0.236355		0.370819	0.577564	0.450966	0.481786	0.597366	0.676887	0.564604	0.63933
0.864133	0.391869	0.884056	0.562962	0.358354	-0.714081	0.879215	0.00648908		0.857198	0.304882	0.686233	0.557581	0.148412	-0.348233	0.87634	0.00856565		0.105967	0.168571	0.133728	0.163873	0.181721	0.204182	0.0949395	0.201435		0.342991	0.513873	0.390496	0.371919	0.475421	0.569715	0.420749	0.505488
0.886615	0.425278	0.807921	0.536586	0.182517	-0.466174	0.925323	0.150242		0.873376	0.369419	0.615083	0.528266	0.0751011	-0.248672	0.915737	0.103048		0.0995469	0.155736	0.133567	0.167275	0.173374	0.188429	0.0779683	0.189312		0.30825	0.364092	0.367823	0.397976	0.443558	0.495534	0.270746	0.438833
0.989122	0.625124	0.913266	0.764496	0.409039	-0.0984533	0.977377	0.0473987		0.988766	0.389595	0.583575	0.644796	0.0932902	-0.0283628	0.974648	0.023636		0.0459083	0.245334	0.229535	0.194023	0.288941	0.295954	0.0639494	0.303414		0.258515	0.537483	0.522269	0.482139	0.634576	0.654805	0.316273	0.64379
0.931151	0.521526	0.940306	0.820225	0.534488	-0.128409	0.996633	0.037435		0.820089	0.305822	0.539526	0.653875	0.165965	-0.0415265	0.991226	0.0172881		0.121384	0.242162	0.212638	0.168588	0.264703	0.281381	0.0365179	0.283264		0.406333	0.60352	0.565906	0.466375	0.666488	0.715965	0.188416	0.701354
0.942874	0.673608	0.903504	0.773673	0.809448	-0.409119	0.970419	0.0378247		0.829473	0.36469	0.476067	0.607621	0.562471	-0.121461	0.855251	0.017444		0.164997	0.287025	0.279638	0.224734	0.280819	0.344115	0.157269	0.341739		0.406803	0.588981	0.584726	0.47194	0.521632	0.737125	0.404161	0.701316
0.935172	0.728358	0.977162	0.869975	0.875277	-0.309554	0.996298	0.0375053		0.80383	0.413851	0.631258	0.751999	0.57581	-0.0871425	0.988768	0.0173189		0.17473	0.278926	0.250388	0.188512	0.272749	0.340718	0.0501849	0.341758		0.423223	0.577545	0.535585	0.42012	0.536309	0.726774	0.204427	0.701347
0.793165	0.877759	0.940309	0.867254	-0.00238885	0.00775381	0.989624	0.0360352		0.598512	0.640321	0.607652	0.716545	0.00117165	0.005338	0.980787	0.0167611		0.227097	0.233176	0.249558	0.1998	0.335488	0.333876	0.062816	0.341752		0.490906	0.503331	0.537797	0.44813	0.70522	0.704133	0.213653	0.701482
0.877183	0.563411	0.955552	0.698715	0.684851	-0.269105	0.969645	0.08523		0.820067	0.356079	0.674225	0.597064	0.174051	-0.12088	0.958887	0.0517529		0.104744	0.18489	0.158656	0.151185	0.209039	0.222535	0.0582684	0.227631		0.292854	0.442562	0.387515	0.399433	0.498929	0.544591	0.221594	0.521766
0.858509	0.56814	0.829689	0.538315	0.528219	-0.451159	0.977326	0.122601		0.800731	0.361908	0.57423	0.522485	0.121911	-0.233005	0.97683	0.0760123		0.103662	0.174248	0.157458	0.182608	0.198035	0.217193	0.0443316	0.214949		0.26392	0.371452	0.375355	0.378139	0.461768	0.519437	0.196366	0.464145
0.938923	0.610573	0.896995	0.757439	0.483884	-0.427962	0.985419	-0.00929537		0.929281	0.424739	0.631958	0.70972	0.105164	-0.159519	0.985453	-0.00113382		0.0739467	0.17767	0.159544	0.140138	0.210387	0.224352	0.0450109	0.226151		0.3137	0.41882	0.441197	0.438612	0.530121	0.569769	0.229912	0.552356
0.897605	0.495157	0.761253	0.506682	0.393651	-0.140995	0.851318	0.332438		0.877624	0.415003	0.63534	0.497462	0.0774005	-0.0900296	0.768559	0.238883		0.0816609	0.137204	0.121066	0.15526	0.157791	0.165285	0.134265	0.173341		0.266421	0.392918	0.378143	0.481712	0.447535	0.466149	0.38067	0.421487
0.729714	0.217265	0.691617	0.396207	-0.0347063	-0.803293	0.844848	0.0611826		0.657716	0.134129	0.392203	0.362204	-0.00994597	-0.339325	0.803041	0.0323215		0.180648	0.258709	0.230099	0.252617	0.269578	0.293	0.144664	0.276923		0.505825	0.662746	0.553564	0.539131	0.633612	0.730187	0.473579	0.625889
0.818816	0.29868	0.716048	0.317299	0.173069	-0.593875	0.91928	-0.100948		0.749403	0.209267	0.466364	0.308626	0.039308	-0.278968	0.902419	-0.0525372		0.099032	0.152092	0.126508	0.196538	0.157431	0.180934	0.0757943	0.169776		0.361746	0.45754	0.458939	0.536549	0.518994	0.585405	0.320672	0.554169
0.97718	0.48112	0.830271	0.564583	0.74096	-0.100287	0.835741	0.45757		0.974228	0.386883	0.644741	0.516029	0.528723	-0.0357008	0.831665	0.248976		0.0505762	0.205386	0.177898	0.194253	0.207129	0.237511	0.127525	0.242025		0.202603	0.533107	0.508867	0.527618	0.513401	0.624876	0.387599	0.569032
0.843469	0.654117	0.867915	0.760186	0.65206	0.0243686	0.990985	-0.119473		0.825987	0.581872	0.558148	0.742244	0.609487	0.020594	0.985329	-0.0605563		0.124846	0.182011	0.181058	0.150764	0.188227	0.23921	0.0353389	0.249732		0.229579	0.437865	0.480878	0.461509	0.420973	0.625999	0.0570114	0.640899
0.937855	0.590115	0.881073	0.738177	0.798946	-0.287311	0.942424	-0.0805575		0.937325	0.420155	0.683447	0.677597	0.42115	-0.128336	0.925887	-0.043216		0.0685895	0.168911	0.144131	0.13504	0.182298	0.209246	0.085471	0.217437		0.303837	0.44133	0.397466	0.405509	0.429472	0.532848	0.382163	0.537227
0.953869	0.748142	0.905799	0.724413	0.801773	0.285468	0.960534	0.297454		0.945015	0.596284	0.75296	0.718978	0.218335	0.169436	0.916904	0.183924		0.0576678	0.145941	0.133351	0.139299	0.188929	0.18755	0.0965125	0.207414		0.200644	0.379486	0.398733	0.475133	0.486334	0.468146	0.316059	0.479706
0.870433	0.750989	0.921225	0.758184	0.490662	-0.282915	0.954396	0.178405		0.836633	0.580293	0.660847	0.703541	0.175049	-0.143024	0.932605	0.109279		0.087656	0.134157	0.127023	0.122636	0.171597	0.188105	0.0976176	0.188475		0.336215	0.419748	0.394756	0.361482	0.487288	0.53769	0.306597	0.491724
0.946645	0.831595	0.916587	0.744907	0.514779	-0.170763	0.985344	0.120624		0.892923	0.581443	0.594182	0.673717	0.081711	-0.063891	0.968889	0.0626087		0.0796077	0.170469	0.173784	0.151395	0.224568	0.232982	0.0452845	0.236787		0.189343	0.436102	0.468551	0.462657	0.580258	0.59533	0.245089	0.575761
0.909342	0.687773	0.869665	0.606605	0.669118	-0.0390024	0.920678	0.00906405		0.867624	0.474552	0.618788	0.546511	0.279481	-0.014892	0.91721	0.00853983		0.10827	0.190396	0.179208	0.184621	0.220037	0.233363	0.0956425	0.244096		0.34293	0.472396	0.481666	0.527356	0.516714	0.569832	0.431196	0.581577
0.942339	0.913841	0.951156	0.763487	0.914145	0.325037	0.988336	0.260484		0.903471	0.721289	0.722614	0.694124	0.62535	0.152989	0.988106	0.126983		0.0928066	0.181311	0.185079	0.171285	0.220775	0.255198	0.0402338	0.274217		0.162672	0.429647	0.462295	0.450183	0.468893	0.589395	0.176848	0.596256
0.927635	0.844102	0.730254	0.393278	0.692447	0.21978	0.818408	0.352561		0.899572	0.657174	0.585682	0.387221	0.572666	0.152064	0.79328	0.230994		0.0783281	0.141542	0.146552	0.194115	0.160095	0.179873	0.111856	0.197254		0.22434	0.421015	0.452246	0.540749	0.417931	0.516004	0.342878	0.506366
0.955097	0.636958	0.764039	0.398658	0.344009	0.0351027	0.909955	-0.0168838		0.942143	0.493932	0.600288	0.392437	0.0538437	0.0252401	0.898581	-0.00683939		0.0523782	0.149241	0.141239	0.189883	0.180074	0.181806	0.0744903	0.197736		0.211649	0.412934	0.421983	0.546184	0.508127	0.504615	0.313388	0.513415
0.803058	0.556339	0.824259	0.53465	0.408635	-0.08117	0.977143	0.103318		0.765865	0.457688	0.630998	0.516138	0.163431	-0.0501513	0.949644	0.0701316		0.10205	0.112324	0.09403	0.159422	0.129813	0.144918	0.107832	0.145023		0.218412	0.402544	0.400928	0.504847	0.479492	0.507357	0.210322	0.493212
0.938716	0.936048	0.949332	0.160114	0.810564	0.911348	0.976018	0.889848		0.883438	0.78674	0.720593	0.13306	0.658757	0.724246	0.914852	0.35028		0.138542	0.188947	0.218883	0.345028	0.225105	0.221467	0.124502	0.329838		0.340841	0.437014	0.485143	0.653558	0.456035	0.467109	0.344892	0.626766
0.974442	0.902693	0.910906	-0.211539	0.854929	0.925407	0.89884	0.432162		0.955712	0.865142	0.780141	-0.206544	0.806793	0.839804	0.842286	0.253985		0.0540342	0.114513	0.148204	0.306237	0.131032	0.139028	0.0975788	0.227987		0.15111	0.31752	0.431359	0.710993	0.314207	0.391784	0.214668	0.58459
0.988104	0.993712	0.96318	-0.0975497	0.992081	0.894698	1	-0.323589		0.977409	0.951288	0.724398	-0.0799679	0.953968	0.635874	1	-0.12344		0.0677579	0.135979	0.224585	0.400651	0.155911	0.24609	0	0.346638		0.224049	0.312759	0.487966	0.7476	0.304907	0.51178	0	0.737461
																		0.180026	0.144704	0.201174	0.291229	0.195009	0.131009	0.166266	0.0406628

## Sheet: Supplementary Fig. 1 and 2
Unnamed: 0	PCC	SSIM	RMSE	JS	tool	dataset
ABCC4	0.14968	0.165626	1.30409	0.403865	DeepTalk	Dataset1
ACP5	0.177341	0.147593	1.2827	0.40317	DeepTalk	Dataset1
ACVR1	0.243455	0.262733	1.23008	0.351944	DeepTalk	Dataset1
ACVR2A	0.271001	0.257256	1.20748	0.356369	DeepTalk	Dataset1
ADORA2B	0.173414	0.165085	1.28576	0.457714	DeepTalk	Dataset1
AFP	0.15051	0.170574	1.30345	0.448132	DeepTalk	Dataset1
AHNAK	0.432426	0.407287	1.06543	0.270617	DeepTalk	Dataset1
AKR1C19	0.258292	0.235692	1.21796	0.360242	DeepTalk	Dataset1
ALAS2	0.155837	0.311651	1.29936	0.396679	DeepTalk	Dataset1
ALDH1A2	0.217924	0.296436	1.25066	0.354317	DeepTalk	Dataset1
ALDH2	0.420732	0.386585	1.07635	0.2495	DeepTalk	Dataset1
ALDOB	0.178995	0.201326	1.28141	0.461458	DeepTalk	Dataset1
ALX1	0.0803457	0.13155	1.35621	0.476907	DeepTalk	Dataset1
APLN	0.2695	0.203858	1.20872	0.343045	DeepTalk	Dataset1
APLNR	0.381586	0.171828	1.11213	0.388586	DeepTalk	Dataset1
APOA4	0.158634	0.173178	1.2972	0.454723	DeepTalk	Dataset1
APOB	0.128057	0.141158	1.32056	0.452826	DeepTalk	Dataset1
AQP3	0.195433	0.103324	1.26852	0.451527	DeepTalk	Dataset1
AQP8	0.181869	0.155044	1.27916	0.457882	DeepTalk	Dataset1
ARHGDIB	0.221257	0.219105	1.24799	0.419585	DeepTalk	Dataset1
ARL4D	0.274735	0.211239	1.20438	0.382693	DeepTalk	Dataset1
ASH2L	0.484385	0.384427	1.01549	0.217857	DeepTalk	Dataset1
ASS1	0.237497	0.203325	1.23491	0.415894	DeepTalk	Dataset1
ATP1B1	0.188156	0.168122	1.27424	0.379704	DeepTalk	Dataset1
AXIN2	0.449225	0.385762	1.04955	0.23567	DeepTalk	Dataset1
BAK1	0.541287	0.475961	0.957823	0.184327	DeepTalk	Dataset1
BAMBI	0.615187	0.500734	0.877283	0.239624	DeepTalk	Dataset1
BCL2	0.22785	0.177779	1.2427	0.363342	DeepTalk	Dataset1
BID	0.292196	0.172076	1.18979	0.406531	DeepTalk	Dataset1
BIN2	0.258821	0.215015	1.21752	0.360062	DeepTalk	Dataset1
BMI1	0.30132	0.256546	1.1821	0.373069	DeepTalk	Dataset1
BMP2	0.280377	0.254043	1.19969	0.43696	DeepTalk	Dataset1
BMP4	0.450624	0.268959	1.04821	0.28701	DeepTalk	Dataset1
BMP5	0.257921	0.243153	1.21826	0.395643	DeepTalk	Dataset1
BMP7	0.282286	0.146219	1.19809	0.326372	DeepTalk	Dataset1
BMPER	0.227832	0.229341	1.24271	0.414743	DeepTalk	Dataset1
CAR7	0.121858	0.0174779	1.32525	0.442643	DeepTalk	Dataset1
CBFA2T3	0.375109	0.35175	1.11794	0.358176	DeepTalk	Dataset1
CCNG1	0.279934	0.191349	1.20006	0.392786	DeepTalk	Dataset1
CD34	0.242754	0.191232	1.23065	0.425251	DeepTalk	Dataset1
CD8A	0.0918097	0.134691	1.34773	0.501547	DeepTalk	Dataset1
CDH1	0.309589	0.144303	1.17508	0.379221	DeepTalk	Dataset1
CDH2	0.347609	0.344378	1.14227	0.186785	DeepTalk	Dataset1
CDH5	0.611045	0.506382	0.881992	0.331866	DeepTalk	Dataset1
CDX1	0.282135	0.1774	1.19822	0.373406	DeepTalk	Dataset1
CDX2	0.368108	0.134062	1.12418	0.386583	DeepTalk	Dataset1
CDX4	0.477991	0.33212	1.02177	0.390278	DeepTalk	Dataset1
CER1	0.0966633	0.128037	1.34413	0.461789	DeepTalk	Dataset1
CERS4	0.288241	0.258033	1.19311	0.340243	DeepTalk	Dataset1
CHRD	0.227048	0.267938	1.24334	0.399282	DeepTalk	Dataset1
CLDN4	0.324378	0.16978	1.16243	0.362363	DeepTalk	Dataset1
CLDN5	0.219691	0.298579	1.24925	0.429628	DeepTalk	Dataset1
CLIC6	0.183804	0.0919864	1.27765	0.439188	DeepTalk	Dataset1
CNTFR	0.364184	0.325896	1.12767	0.221916	DeepTalk	Dataset1
COL1A1	0.416369	0.420952	1.0804	0.295545	DeepTalk	Dataset1
COL1A2	0.227567	0.215973	1.24293	0.297646	DeepTalk	Dataset1
COL26A1	0.309485	0.335255	1.17517	0.28173	DeepTalk	Dataset1
COL4A1	0.398054	0.249086	1.09722	0.18682	DeepTalk	Dataset1
CORO1A	0.259536	0.136558	1.21693	0.412249	DeepTalk	Dataset1
CPM	0.258279	0.0850603	1.21797	0.391422	DeepTalk	Dataset1
CPN1	0.267498	0.185389	1.21037	0.377014	DeepTalk	Dataset1
CXCL12	0.126375	0.143709	1.32184	0.348494	DeepTalk	Dataset1
CYP26A1	0.210549	0.0753847	1.25654	0.441027	DeepTalk	Dataset1
DDIT4L	0.186105	0.178166	1.27585	0.437199	DeepTalk	Dataset1
DKK1	0.186774	0.12805	1.27532	0.431745	DeepTalk	Dataset1
DLK1	0.360009	0.216718	1.13136	0.273372	DeepTalk	Dataset1
DLL1	0.359265	0.0442555	1.13202	0.365399	DeepTalk	Dataset1
DLL3	0.317213	0.103429	1.16858	0.402839	DeepTalk	Dataset1
DNAJB13	0.102333	0.131733	1.3399	0.477528	DeepTalk	Dataset1
DND1	0.206067	0.143524	1.26011	0.442714	DeepTalk	Dataset1
DNMT3A	0.491015	0.458488	1.00895	0.165085	DeepTalk	Dataset1
DNMT3B	0.449146	0.371008	1.04962	0.220001	DeepTalk	Dataset1
DNMT3L	0.213848	0.174916	1.25392	0.442541	DeepTalk	Dataset1
DPPA2	0.173211	0.184151	1.28592	0.411275	DeepTalk	Dataset1
DUSP6	0.466987	0.268834	1.03249	0.210752	DeepTalk	Dataset1
EED	0.404245	0.345707	1.09156	0.268674	DeepTalk	Dataset1
EFNA5	0.402986	0.398365	1.09272	0.218942	DeepTalk	Dataset1
ELF5	0.20548	0.190538	1.26057	0.41909	DeepTalk	Dataset1
EN1	0.0139316	0.127686	1.40433	0.42199	DeepTalk	Dataset1
ENG	0.419859	0.232913	1.07716	0.384139	DeepTalk	Dataset1
EOMES	0.19879	0.143298	1.26587	0.431038	DeepTalk	Dataset1
EP300	0.553014	0.540126	0.945501	0.118538	DeepTalk	Dataset1
EPCAM	0.235499	0.0803928	1.23653	0.434372	DeepTalk	Dataset1
EPHA5	0.107579	0.155224	1.33598	0.510344	DeepTalk	Dataset1
EPOR	0.309932	0.230829	1.17479	0.380545	DeepTalk	Dataset1
ERG	0.273394	0.304558	1.20549	0.410506	DeepTalk	Dataset1
ESAM	0.597543	0.65802	0.89717	0.282991	DeepTalk	Dataset1
ETS1	0.369225	0.347768	1.12319	0.299273	DeepTalk	Dataset1
ETV4	0.296085	0.16849	1.18652	0.420698	DeepTalk	Dataset1
EVX1	0.476854	0.247835	1.02288	0.397323	DeepTalk	Dataset1
EZH1	0.294211	0.274583	1.1881	0.348114	DeepTalk	Dataset1
EZH2	0.47749	0.464739	1.02226	0.16295	DeepTalk	Dataset1
F2R	0.517673	0.524633	0.982168	0.181447	DeepTalk	Dataset1
F2RL2	0.0514231	0.241689	1.37737	0.544055	DeepTalk	Dataset1
FAM181B	0.184604	0.0831456	1.27702	0.360561	DeepTalk	Dataset1
FEZF1	0.117431	0.114777	1.32858	0.439738	DeepTalk	Dataset1
FGF10	0.194183	0.220791	1.2695	0.418194	DeepTalk	Dataset1
FGF15	0.0890031	0.0472669	1.34981	0.455626	DeepTalk	Dataset1
FGF17	0.177739	0.203679	1.28239	0.399949	DeepTalk	Dataset1
FGF3	0.18982	0.164689	1.27293	0.454273	DeepTalk	Dataset1
FGF5	0.186693	0.175844	1.27539	0.464175	DeepTalk	Dataset1
FGFR1	0.527387	0.511458	0.972228	0.126355	DeepTalk	Dataset1
FGFR2	0.263428	0.2825	1.21373	0.226564	DeepTalk	Dataset1
FGFR3	0.0685666	0.141919	1.36487	0.367138	DeepTalk	Dataset1
FGFR4	0.216716	0.225563	1.25163	0.445567	DeepTalk	Dataset1
FLI1	0.586822	0.58716	0.909041	0.316309	DeepTalk	Dataset1
FOLR1	0.244658	0.228364	1.2291	0.433141	DeepTalk	Dataset1
FOXA1	0.430304	0.204847	1.06742	0.362821	DeepTalk	Dataset1
FOXA2	0.213053	0.11803	1.25455	0.365056	DeepTalk	Dataset1
FOXB1	0.267475	0.27576	1.21039	0.34702	DeepTalk	Dataset1
FOXC2	0.365051	0.314693	1.1269	0.358564	DeepTalk	Dataset1
FOXD4	0.102531	0.242169	1.33975	0.536947	DeepTalk	Dataset1
FOXF1	0.395013	0.23717	1.09999	0.338551	DeepTalk	Dataset1
FOXH1	0.156078	0.183329	1.29917	0.400819	DeepTalk	Dataset1
FST	0.281886	0.178547	1.19843	0.354641	DeepTalk	Dataset1
FURIN	0.468029	0.429592	1.03148	0.204547	DeepTalk	Dataset1
FXYD2	0.140528	0.126064	1.31108	0.447533	DeepTalk	Dataset1
FZD2	0.522496	0.520283	0.977245	0.112147	DeepTalk	Dataset1
GATA1	0.463065	0.252084	1.03628	0.43686	DeepTalk	Dataset1
GATA2	0.2728	0.202851	1.20599	0.362677	DeepTalk	Dataset1
GATA3	0.353682	0.272131	1.13694	0.353529	DeepTalk	Dataset1
GATA4	0.318471	0.187908	1.1675	0.339247	DeepTalk	Dataset1
GATA5	0.52896	0.505084	0.970608	0.307809	DeepTalk	Dataset1
GATA6	0.412993	0.283058	1.08352	0.313248	DeepTalk	Dataset1
GBX2	0.218598	0.177215	1.25012	0.403429	DeepTalk	Dataset1
GDF3	0.143584	0.156903	1.30875	0.459476	DeepTalk	Dataset1
GFI1	0.0907912	0.102096	1.34849	0.457098	DeepTalk	Dataset1
GFI1B	0.275703	0.287526	1.20358	0.409754	DeepTalk	Dataset1
GIPC2	0.176749	0.200625	1.28316	0.444929	DeepTalk	Dataset1
GJB3	0.328644	0.14767	1.15875	0.404698	DeepTalk	Dataset1
GJB5	0.238302	0.205073	1.23426	0.415688	DeepTalk	Dataset1
GM2694	0.181356	0.195772	1.27957	0.449708	DeepTalk	Dataset1
GMPR	0.194697	0.146586	1.2691	0.422694	DeepTalk	Dataset1
GNG3	0.261594	0.198368	1.21524	0.411159	DeepTalk	Dataset1
GNGT2	0.239433	0.136692	1.23334	0.456578	DeepTalk	Dataset1
GPC4	0.272229	0.203933	1.20646	0.319288	DeepTalk	Dataset1
GRAP	0.359352	0.316348	1.13194	0.412184	DeepTalk	Dataset1
GSN	0.237656	0.231465	1.23478	0.396652	DeepTalk	Dataset1
GYPA	0.0903649	0.104594	1.3488	0.499766	DeepTalk	Dataset1
GYPC	0.394787	0.374165	1.10019	0.360143	DeepTalk	Dataset1
HAND1	0.453727	0.375663	1.04525	0.330052	DeepTalk	Dataset1
HAND2	0.609121	0.492631	0.884171	0.25264	DeepTalk	Dataset1
HAPLN1	0.585275	0.426137	0.910741	0.256135	DeepTalk	Dataset1
HCN4	-0.000372198	0.136674	1.41448	0.500307	DeepTalk	Dataset1
HEMGN	0.049472	0.0545909	1.37879	0.438643	DeepTalk	Dataset1
HES3	0.0582477	0.319006	1.37241	0.478832	DeepTalk	Dataset1
HES7	0.202546	0.201336	1.2629	0.439598	DeepTalk	Dataset1
HOXA1	0.334653	0.338333	1.15356	0.299734	DeepTalk	Dataset1
HOXA10	0.467001	0.531574	1.03247	0.382514	DeepTalk	Dataset1
HOXA11	0.421291	0.366247	1.07583	0.381883	DeepTalk	Dataset1
HOXA13	0.109425	0.108677	1.3346	0.480157	DeepTalk	Dataset1
HOXA7	0.241954	0.290786	1.2313	0.354987	DeepTalk	Dataset1
HOXA9	0.379709	0.140133	1.11381	0.369805	DeepTalk	Dataset1
HOXB1	0.309054	0.260165	1.17554	0.339343	DeepTalk	Dataset1
HOXB3	0.166805	0.17663	1.29089	0.311495	DeepTalk	Dataset1
HOXB4	0.237923	0.282346	1.23457	0.30123	DeepTalk	Dataset1
HOXB5	0.209905	0.278049	1.25706	0.336993	DeepTalk	Dataset1
HOXB6	0.20825	0.251964	1.25837	0.404808	DeepTalk	Dataset1
HOXB8	0.0748829	0.0934034	1.36023	0.398815	DeepTalk	Dataset1
HOXB9	0.11865	0.0884472	1.32767	0.36604	DeepTalk	Dataset1
HOXC6	0.254939	0.293137	1.22071	0.394524	DeepTalk	Dataset1
HOXC8	0.314754	0.132765	1.17068	0.360613	DeepTalk	Dataset1
HOXC9	0.282078	0.104587	1.19827	0.37147	DeepTalk	Dataset1
HOXD4	0.244687	0.180916	1.22907	0.323559	DeepTalk	Dataset1
HOXD9	0.356163	0.44792	1.13476	0.350576	DeepTalk	Dataset1
HSF1	0.475356	0.33739	1.02435	0.241561	DeepTalk	Dataset1
ICAM2	0.331763	0.380769	1.15606	0.315061	DeepTalk	Dataset1
IGF1	0.210938	0.269942	1.25623	0.415879	DeepTalk	Dataset1
IGFBP3	0.170804	0.127678	1.28779	0.351482	DeepTalk	Dataset1
IKZF1	0.242563	0.257594	1.2308	0.435691	DeepTalk	Dataset1
IRX1	0.117997	0.0783234	1.32816	0.390599	DeepTalk	Dataset1
IRX2	0.205471	0.172794	1.26058	0.429652	DeepTalk	Dataset1
IRX3	0.232675	0.0972428	1.23881	0.310538	DeepTalk	Dataset1
IRX5	0.212835	0.135235	1.25472	0.403396	DeepTalk	Dataset1
ISL1	0.48722	0.467177	1.0127	0.339965	DeepTalk	Dataset1
ITGA3	0.379791	0.357045	1.11374	0.277872	DeepTalk	Dataset1
ITGA4	0.0756685	0.0854512	1.35966	0.470988	DeepTalk	Dataset1
JARID2	0.472343	0.428196	1.02729	0.193132	DeepTalk	Dataset1
KCNG1	0.184335	0.225896	1.27724	0.356196	DeepTalk	Dataset1
KDR	0.52538	0.223072	0.97429	0.341517	DeepTalk	Dataset1
KITL	0.394065	0.397606	1.10085	0.29126	DeepTalk	Dataset1
KLB	0.132793	0.191616	1.31697	0.455988	DeepTalk	Dataset1
KLF1	0.57972	0.644177	0.91682	0.383542	DeepTalk	Dataset1
KMT2B	0.465567	0.453318	1.03386	0.136423	DeepTalk	Dataset1
KMT2D	0.427022	0.21509	1.07049	0.122132	DeepTalk	Dataset1
KRT18	0.557529	0.270718	0.940714	0.243888	DeepTalk	Dataset1
LDHB	0.337802	0.140726	1.15082	0.348325	DeepTalk	Dataset1
LEF1	0.58616	0.371369	0.909769	0.17426	DeepTalk	Dataset1
LEFTY1	0.0561852	0.0241488	1.37391	0.457602	DeepTalk	Dataset1
LEFTY2	0.144501	0.174892	1.30805	0.469584	DeepTalk	Dataset1
LFNG	0.343643	0.268443	1.14574	0.295872	DeepTalk	Dataset1
LHX1	0.185395	0.158593	1.27641	0.422699	DeepTalk	Dataset1
LHX2	0.200225	0.14035	1.26473	0.424835	DeepTalk	Dataset1
LIN28A	0.675114	0.503717	0.806084	0.0832355	DeepTalk	Dataset1
LMO2	0.491841	0.379515	1.00813	0.365533	DeepTalk	Dataset1
LRRC46	0.119338	0.153018	1.32715	0.483539	DeepTalk	Dataset1
LUM	0.0231331	0.0699326	1.39776	0.536809	DeepTalk	Dataset1
LYL1	0.440198	0.379099	1.05811	0.376668	DeepTalk	Dataset1
LYPD6B	0.184885	0.205817	1.2768	0.416316	DeepTalk	Dataset1
MARCKS	0.558059	0.419741	0.94015	0.1839	DeepTalk	Dataset1
MCL1	0.506158	0.414067	0.993823	0.205874	DeepTalk	Dataset1
MEF2C	0.353533	0.353578	1.13707	0.401849	DeepTalk	Dataset1
MEIS1	0.294468	0.29456	1.18788	0.264698	DeepTalk	Dataset1
MEIS2	0.474446	0.446752	1.02524	0.174901	DeepTalk	Dataset1
MEOX1	0.195917	0.210398	1.26813	0.400041	DeepTalk	Dataset1
MESP2	0.233916	0.115203	1.23781	0.428896	DeepTalk	Dataset1
MIXL1	0.171362	0.159634	1.28735	0.487818	DeepTalk	Dataset1
MKRN1	0.32515	0.281618	1.16177	0.291223	DeepTalk	Dataset1
MNT	0.293579	0.23942	1.18863	0.243182	DeepTalk	Dataset1
MORC4	0.210889	0.131451	1.25627	0.478991	DeepTalk	Dataset1
MPL	0.047443	0.152643	1.38026	0.513481	DeepTalk	Dataset1
MRAP	0.0119184	0.105836	1.40576	0.474435	DeepTalk	Dataset1
MSX1	0.463334	0.351739	1.03602	0.299615	DeepTalk	Dataset1
MSX2	0.357671	0.230816	1.13343	0.320424	DeepTalk	Dataset1
MYB	0.238085	0.127662	1.23444	0.43455	DeepTalk	Dataset1
MYH9	0.640016	0.434903	0.848509	0.107655	DeepTalk	Dataset1
NANOG	0.18329	0.170584	1.27805	0.450888	DeepTalk	Dataset1
NEBL	0.230827	0.347473	1.2403	0.415124	DeepTalk	Dataset1
NEFL	0.137075	0.0439951	1.31372	0.411737	DeepTalk	Dataset1
NEPN	0.0486906	0.187333	1.37935	0.546208	DeepTalk	Dataset1
NFE2	0.25517	0.293551	1.22052	0.444205	DeepTalk	Dataset1
NID1	0.359705	0.247212	1.13163	0.320925	DeepTalk	Dataset1
NKX1-2	0.263162	0.110736	1.21395	0.429791	DeepTalk	Dataset1
NKX2-3	0.0870681	0.29975	1.35125	0.435874	DeepTalk	Dataset1
NODAL	0.252498	0.210583	1.2227	0.41735	DeepTalk	Dataset1
NOTCH1	0.413489	0.286026	1.08306	0.236687	DeepTalk	Dataset1
NR1D1	0.181079	0.165273	1.27978	0.425789	DeepTalk	Dataset1
NR2F1	0.120822	0.0344878	1.32603	0.312936	DeepTalk	Dataset1
NRP1	0.402668	0.42465	1.09301	0.232402	DeepTalk	Dataset1
OSR1	0.226034	0.306262	1.24416	0.367841	DeepTalk	Dataset1
OTX2	0.318177	0.246525	1.16775	0.344713	DeepTalk	Dataset1
OVOL2	0.240761	0.202084	1.23227	0.374284	DeepTalk	Dataset1
PAX6	0.108484	0.193768	1.3353	0.454056	DeepTalk	Dataset1
PAX8	0.118938	0.121078	1.32745	0.460887	DeepTalk	Dataset1
PCDH19	0.323179	0.262122	1.16346	0.391339	DeepTalk	Dataset1
PCGF2	0.503348	0.448738	0.996647	0.168672	DeepTalk	Dataset1
PCGF3	0.453608	0.418138	1.04536	0.226973	DeepTalk	Dataset1
PCGF5	0.307138	0.232127	1.17717	0.357269	DeepTalk	Dataset1
PCGF6	0.286962	0.170399	1.19418	0.421555	DeepTalk	Dataset1
PCSK1N	0.222182	0.163828	1.24725	0.427612	DeepTalk	Dataset1
PDGFA	0.346568	0.138814	1.14318	0.312045	DeepTalk	Dataset1
PDGFRA	0.461813	0.44175	1.03748	0.248279	DeepTalk	Dataset1
PECAM1	0.45166	0.413272	1.04722	0.374845	DeepTalk	Dataset1
PER2	0.120537	0.189801	1.32624	0.418106	DeepTalk	Dataset1
PERP	0.253128	0.133551	1.22219	0.413673	DeepTalk	Dataset1
PIEZO2	0.138257	0.199402	1.31282	0.447284	DeepTalk	Dataset1
PIM2	0.279206	0.257609	1.20066	0.362364	DeepTalk	Dataset1
PITX1	0.382838	0.280156	1.111	0.352756	DeepTalk	Dataset1
PLAC1	0.21965	0.208085	1.24928	0.446269	DeepTalk	Dataset1
PLEK	0.0394706	0.037015	1.38602	0.558876	DeepTalk	Dataset1
PLP1	0.26757	0.276765	1.21031	0.272227	DeepTalk	Dataset1
PLVAP	0.28689	0.167941	1.19424	0.344051	DeepTalk	Dataset1
PODXL	0.547986	0.496604	0.950804	0.140883	DeepTalk	Dataset1
POPDC2	0.506743	0.498424	0.993234	0.314159	DeepTalk	Dataset1
POSTN	0.0709097	0.130748	1.36315	0.512553	DeepTalk	Dataset1
POU3F1	0.193019	0.044139	1.27042	0.404377	DeepTalk	Dataset1
POU5F1	0.199217	0.0355761	1.26553	0.480409	DeepTalk	Dataset1
PRDM1	0.164577	0.294323	1.29261	0.409887	DeepTalk	Dataset1
PRRX1	0.308035	0.360963	1.17641	0.345949	DeepTalk	Dataset1
PRRX2	0.462565	0.410873	1.03676	0.279256	DeepTalk	Dataset1
PSMB8	0.0571128	0.130079	1.37324	0.44256	DeepTalk	Dataset1
PTN	0.381398	0.364333	1.1123	0.227894	DeepTalk	Dataset1
RAB27B	0.108167	0.183199	1.33554	0.499226	DeepTalk	Dataset1
RAMP2	0.325711	0.314877	1.16128	0.276682	DeepTalk	Dataset1
RGL1	0.367076	0.308471	1.1251	0.283148	DeepTalk	Dataset1
RHOJ	0.351775	0.30704	1.13862	0.385469	DeepTalk	Dataset1
RSPO3	0.237771	0.214228	1.23469	0.425804	DeepTalk	Dataset1
RUNX1	0.226096	0.176329	1.24411	0.397682	DeepTalk	Dataset1
SALL3	0.369881	0.297018	1.1226	0.252981	DeepTalk	Dataset1
SAMD3	0.179427	0.204309	1.28107	0.44599	DeepTalk	Dataset1
SETD1A	0.505562	0.452113	0.994423	0.136414	DeepTalk	Dataset1
SETD1B	0.471441	0.449185	1.02816	0.175561	DeepTalk	Dataset1
SETD2	0.472038	0.445893	1.02758	0.19077	DeepTalk	Dataset1
SFMBT2	0.229465	0.195707	1.2414	0.435879	DeepTalk	Dataset1
SFRP1	0.227755	0.216706	1.24277	0.252114	DeepTalk	Dataset1
SFRP2	0.269845	0.17006	1.20843	0.2554	DeepTalk	Dataset1
SFRP5	0.0329338	0.317664	1.39073	0.478826	DeepTalk	Dataset1
SHH	0.352776	0.363948	1.13774	0.349512	DeepTalk	Dataset1
SHISA2	0.26533	0.314382	1.21216	0.242013	DeepTalk	Dataset1
SIX1	0.170323	0.246313	1.28816	0.393992	DeepTalk	Dataset1
SIX3	0.126616	0.171948	1.32165	0.433643	DeepTalk	Dataset1
SLC38A5	0.215467	0.212461	1.25262	0.403824	DeepTalk	Dataset1
SLC7A3	0.168545	0.159129	1.28954	0.400533	DeepTalk	Dataset1
SMARCD3	0.394977	0.326112	1.10002	0.32831	DeepTalk	Dataset1
SMIM1	0.296312	0.18887	1.18633	0.337128	DeepTalk	Dataset1
SMOC2	0.106155	0.154935	1.33705	0.47486	DeepTalk	Dataset1
SNAI1	0.328372	0.147825	1.15899	0.306737	DeepTalk	Dataset1
SOAT2	0.177567	0.129281	1.28252	0.408589	DeepTalk	Dataset1
SOCS2	0.196111	0.137904	1.26798	0.439836	DeepTalk	Dataset1
SORD	0.232235	0.19535	1.23916	0.359503	DeepTalk	Dataset1
SOX10	0.158683	0.313808	1.29716	0.454565	DeepTalk	Dataset1
SOX17	0.156016	0.121673	1.29922	0.432274	DeepTalk	Dataset1
SOX18	0.155407	0.17958	1.29969	0.438984	DeepTalk	Dataset1
SOX2	0.414965	0.366769	1.0817	0.245635	DeepTalk	Dataset1
SOX4	0.597067	0.575846	0.8977	0.107126	DeepTalk	Dataset1
SOX7	0.568612	0.603414	0.928857	0.301183	DeepTalk	Dataset1
SP5	0.308886	0.176042	1.17568	0.364395	DeepTalk	Dataset1
SPI1	0.149139	0.15938	1.3045	0.488384	DeepTalk	Dataset1
SPRY4	0.285166	0.22044	1.19569	0.38169	DeepTalk	Dataset1
STMN2	0.204529	0.123736	1.26133	0.439816	DeepTalk	Dataset1
SUZ12	0.449463	0.382738	1.04932	0.191087	DeepTalk	Dataset1
T	0.181624	0.0500706	1.27936	0.48036	DeepTalk	Dataset1
TAGLN	0.261171	0.272598	1.21559	0.379526	DeepTalk	Dataset1
TAL1	0.586771	0.538207	0.909098	0.338182	DeepTalk	Dataset1
TBX1	0.0486967	0.157607	1.37935	0.48705	DeepTalk	Dataset1
TBX3	0.493454	0.31965	1.00652	0.30109	DeepTalk	Dataset1
TBX4	0.103587	0.347402	1.33896	0.479262	DeepTalk	Dataset1
TBX5	0.225214	0.314911	1.24482	0.425797	DeepTalk	Dataset1
TBX6	0.265776	0.313745	1.21179	0.423649	DeepTalk	Dataset1
TCF7L1	0.559876	0.525451	0.938215	0.126159	DeepTalk	Dataset1
TDO2	0.136528	0.18061	1.31413	0.459436	DeepTalk	Dataset1
TEAD2	0.712574	0.657899	0.75819	0.0796202	DeepTalk	Dataset1
TET1	0.340907	0.305537	1.14812	0.327831	DeepTalk	Dataset1
TET2	0.194084	0.205621	1.26958	0.391607	DeepTalk	Dataset1
TET3	0.494606	0.487754	1.00538	0.138554	DeepTalk	Dataset1
TEX19.1	0.172316	0.130441	1.28661	0.479266	DeepTalk	Dataset1
TFAP2A	0.225203	0.248792	1.24483	0.41605	DeepTalk	Dataset1
TFAP2B	0.0849308	0.113474	1.35283	0.489894	DeepTalk	Dataset1
TFAP2C	0.236966	0.17012	1.23534	0.431086	DeepTalk	Dataset1
TGM1	0.120057	0.163231	1.32661	0.504384	DeepTalk	Dataset1
THBS1	0.0421139	0.134061	1.38411	0.384016	DeepTalk	Dataset1
TINAGL1	0.276803	0.146066	1.20266	0.414195	DeepTalk	Dataset1
TJP2	0.529644	0.502311	0.969903	0.161336	DeepTalk	Dataset1
TMEM108	0.339361	0.160017	1.14947	0.37517	DeepTalk	Dataset1
TMEM119	0.551542	0.395122	0.947056	0.308542	DeepTalk	Dataset1
TMEM37	0.230458	0.182465	1.2406	0.420018	DeepTalk	Dataset1
TREML1	0.0564822	0.156649	1.37369	0.541532	DeepTalk	Dataset1
TRIM10	0.235377	0.23061	1.23663	0.466275	DeepTalk	Dataset1
TTN	-0.0207591	0.148995	1.42882	0.594757	DeepTalk	Dataset1
TWIST2	0.285752	0.295214	1.1952	0.4168	DeepTalk	Dataset1
USP28	0.314613	0.306741	1.1708	0.292139	DeepTalk	Dataset1
VAMP5	0.175286	0.190818	1.2843	0.424044	DeepTalk	Dataset1
VCAM1	0.047806	0.0605767	1.38	0.478547	DeepTalk	Dataset1
WDR5	0.500845	0.39676	0.999154	0.230621	DeepTalk	Dataset1
WISP1	0.0928189	0.135749	1.34698	0.492237	DeepTalk	Dataset1
WNT11	0.140514	0.168035	1.3111	0.418033	DeepTalk	Dataset1
WNT2	0.242421	0.064627	1.23092	0.383407	DeepTalk	Dataset1
WNT2B	0.183589	0.187806	1.27782	0.438506	DeepTalk	Dataset1
WNT3	0.159666	0.115405	1.29641	0.452381	DeepTalk	Dataset1
WNT3A	0.189784	0.220593	1.27296	0.422596	DeepTalk	Dataset1
WNT5A	0.523935	0.359583	0.975771	0.27165	DeepTalk	Dataset1
WNT5B	0.360016	0.305381	1.13136	0.306147	DeepTalk	Dataset1
WNT8A	0.203474	0.201317	1.26216	0.395076	DeepTalk	Dataset1
XIST	0.396156	0.342154	1.09895	0.19104	DeepTalk	Dataset1
ZFP444	0.455513	0.381408	1.04354	0.244715	DeepTalk	Dataset1
ZFP57	0.405054	0.297382	1.09082	0.222502	DeepTalk	Dataset1
ZIC3	0.22763	0.132779	1.24288	0.413886	DeepTalk	Dataset1
ABCC4	0.201148	0.140296	1.264	0.39445	Tangram	Dataset1
ACP5	0.202152	0.103651	1.26321	0.400025	Tangram	Dataset1
ACVR1	0.335924	0.222466	1.15245	0.337147	Tangram	Dataset1
ACVR2A	0.287731	0.237108	1.19354	0.355771	Tangram	Dataset1
ADORA2B	0.186953	0.135498	1.27518	0.455996	Tangram	Dataset1
AFP	0.17697	0.0668754	1.28299	0.446398	Tangram	Dataset1
AHNAK	0.36254	0.302683	1.12912	0.27877	Tangram	Dataset1
AKR1C19	0.325578	0.166402	1.1614	0.346986	Tangram	Dataset1
ALAS2	0.353569	0.21349	1.13704	0.396806	Tangram	Dataset1
ALDH1A2	0.392835	0.223107	1.10197	0.328823	Tangram	Dataset1
ALDH2	0.453808	0.390222	1.04517	0.242365	Tangram	Dataset1
ALDOB	0.208281	0.123865	1.25835	0.457171	Tangram	Dataset1
ALX1	0.216984	0.190292	1.25141	0.438412	Tangram	Dataset1
APLN	0.276045	0.153154	1.20329	0.343626	Tangram	Dataset1
APLNR	0.320541	0.108482	1.16573	0.390539	Tangram	Dataset1
APOA4	0.191785	0.127627	1.27139	0.449366	Tangram	Dataset1
APOB	0.154931	0.124786	1.30005	0.44908	Tangram	Dataset1
AQP3	0.22906	0.0724887	1.24172	0.445579	Tangram	Dataset1
AQP8	0.186414	0.130606	1.27561	0.458234	Tangram	Dataset1
ARHGDIB	0.259748	0.249376	1.21676	0.410921	Tangram	Dataset1
ARL4D	0.287373	0.208377	1.19384	0.37607	Tangram	Dataset1
ASH2L	0.47843	0.338927	1.02134	0.217756	Tangram	Dataset1
ASS1	0.234962	0.146809	1.23696	0.416212	Tangram	Dataset1
ATP1B1	0.203943	0.0900664	1.26179	0.375913	Tangram	Dataset1
AXIN2	0.442592	0.333401	1.05585	0.234954	Tangram	Dataset1
BAK1	0.56708	0.495843	0.930505	0.178828	Tangram	Dataset1
BAMBI	0.563853	0.367089	0.933967	0.246011	Tangram	Dataset1
BCL2	0.323078	0.210115	1.16355	0.354376	Tangram	Dataset1
BID	0.304185	0.129857	1.17967	0.405582	Tangram	Dataset1
BIN2	0.273619	0.107779	1.20531	0.356532	Tangram	Dataset1
BMI1	0.324275	0.211157	1.16252	0.369566	Tangram	Dataset1
BMP2	0.27117	0.119899	1.20734	0.436158	Tangram	Dataset1
BMP4	0.495536	0.336317	1.00445	0.271027	Tangram	Dataset1
BMP5	0.270539	0.260394	1.20786	0.388073	Tangram	Dataset1
BMP7	0.328114	0.190658	1.15921	0.314907	Tangram	Dataset1
BMPER	0.234795	0.208942	1.2371	0.414277	Tangram	Dataset1
CAR7	0.143439	0.0149658	1.30886	0.438225	Tangram	Dataset1
CBFA2T3	0.446772	0.375048	1.05188	0.34336	Tangram	Dataset1
CCNG1	0.285468	0.148933	1.19543	0.392382	Tangram	Dataset1
CD34	0.228141	0.0495397	1.24246	0.432707	Tangram	Dataset1
CD8A	0.204893	0.12194	1.26104	0.468518	Tangram	Dataset1
CDH1	0.320955	0.100231	1.16537	0.378038	Tangram	Dataset1
CDH2	0.343613	0.357089	1.14576	0.188867	Tangram	Dataset1
CDH5	0.664071	0.43007	0.81967	0.295221	Tangram	Dataset1
CDX1	0.306155	0.0899408	1.178	0.370018	Tangram	Dataset1
CDX2	0.353351	0.112131	1.13723	0.386099	Tangram	Dataset1
CDX4	0.44619	0.168407	1.05244	0.410521	Tangram	Dataset1
CER1	0.18675	0.0533127	1.27534	0.440174	Tangram	Dataset1
CERS4	0.310807	0.253204	1.17405	0.336264	Tangram	Dataset1
CHRD	0.277674	0.201727	1.20194	0.388452	Tangram	Dataset1
CLDN4	0.344554	0.139955	1.14494	0.357961	Tangram	Dataset1
CLDN5	0.263631	0.0777428	1.21356	0.411617	Tangram	Dataset1
CLIC6	0.230743	0.0990126	1.24037	0.43039	Tangram	Dataset1
CNTFR	0.378163	0.319581	1.1152	0.220179	Tangram	Dataset1
COL1A1	0.439543	0.379845	1.05873	0.284224	Tangram	Dataset1
COL1A2	0.327615	0.22636	1.15964	0.276277	Tangram	Dataset1
COL26A1	0.451338	0.404614	1.04753	0.253895	Tangram	Dataset1
COL4A1	0.453869	0.254404	1.04511	0.176423	Tangram	Dataset1
CORO1A	0.266895	0.121423	1.21087	0.411315	Tangram	Dataset1
CPM	0.268577	0.0430023	1.20948	0.387782	Tangram	Dataset1
CPN1	0.266656	0.120877	1.21107	0.373501	Tangram	Dataset1
CXCL12	0.166104	0.098549	1.29143	0.341082	Tangram	Dataset1
CYP26A1	0.262375	0.081968	1.2146	0.428602	Tangram	Dataset1
DDIT4L	0.2068	0.143252	1.25952	0.436525	Tangram	Dataset1
DKK1	0.238767	0.137168	1.23388	0.425006	Tangram	Dataset1
DLK1	0.366694	0.235365	1.12544	0.271308	Tangram	Dataset1
DLL1	0.302981	0.0575312	1.18069	0.390322	Tangram	Dataset1
DLL3	0.252951	0.0812146	1.22233	0.41108	Tangram	Dataset1
DNAJB13	0.166973	0.156702	1.29076	0.461465	Tangram	Dataset1
DND1	0.245388	0.107479	1.2285	0.436313	Tangram	Dataset1
DNMT3A	0.548166	0.477234	0.950615	0.155365	Tangram	Dataset1
DNMT3B	0.486535	0.233758	1.01338	0.214023	Tangram	Dataset1
DNMT3L	0.215027	0.163205	1.25297	0.441892	Tangram	Dataset1
DPPA2	0.151112	0.128954	1.30299	0.419852	Tangram	Dataset1
DUSP6	0.507451	0.192199	0.992521	0.204501	Tangram	Dataset1
EED	0.412548	0.307742	1.08393	0.267608	Tangram	Dataset1
EFNA5	0.419545	0.342677	1.07746	0.215957	Tangram	Dataset1
ELF5	0.174164	0.159327	1.28517	0.428088	Tangram	Dataset1
EN1	0.077274	0.0288309	1.35847	0.400277	Tangram	Dataset1
ENG	0.321143	0.127382	1.16521	0.402108	Tangram	Dataset1
EOMES	0.219866	0.109106	1.24911	0.428934	Tangram	Dataset1
EP300	0.6027	0.530681	0.891404	0.111034	Tangram	Dataset1
EPCAM	0.242434	0.0550209	1.23091	0.433987	Tangram	Dataset1
EPHA5	0.197552	0.109305	1.26684	0.491495	Tangram	Dataset1
EPOR	0.291681	0.158897	1.19023	0.37933	Tangram	Dataset1
ERG	0.431373	0.47219	1.06642	0.357426	Tangram	Dataset1
ESAM	0.602776	0.39632	0.891319	0.281214	Tangram	Dataset1
ETS1	0.504144	0.234232	0.995848	0.278877	Tangram	Dataset1
ETV4	0.326313	0.106933	1.16076	0.416232	Tangram	Dataset1
EVX1	0.3735	0.10756	1.11937	0.411922	Tangram	Dataset1
EZH1	0.358579	0.246957	1.13263	0.338616	Tangram	Dataset1
EZH2	0.486085	0.429109	1.01382	0.160266	Tangram	Dataset1
F2R	0.552052	0.513697	0.946518	0.173591	Tangram	Dataset1
F2RL2	0.173201	0.205927	1.28592	0.461533	Tangram	Dataset1
FAM181B	0.310418	0.0678115	1.17438	0.343143	Tangram	Dataset1
FEZF1	0.238102	0.0961929	1.23442	0.405761	Tangram	Dataset1
FGF10	0.227927	0.163512	1.24264	0.409792	Tangram	Dataset1
FGF15	0.114245	0.0466409	1.33098	0.451529	Tangram	Dataset1
FGF17	0.248068	0.132398	1.22632	0.390805	Tangram	Dataset1
FGF3	0.201	0.152964	1.26412	0.450994	Tangram	Dataset1
FGF5	0.208404	0.115673	1.25825	0.46315	Tangram	Dataset1
FGFR1	0.557626	0.54409	0.940611	0.120394	Tangram	Dataset1
FGFR2	0.257015	0.263305	1.219	0.22989	Tangram	Dataset1
FGFR3	0.0446525	0.077851	1.38228	0.365497	Tangram	Dataset1
FGFR4	0.26126	0.153698	1.21552	0.43796	Tangram	Dataset1
FLI1	0.597935	0.58724	0.896733	0.303237	Tangram	Dataset1
FOLR1	0.264828	0.131969	1.21258	0.428041	Tangram	Dataset1
FOXA1	0.299133	0.0881595	1.18395	0.401344	Tangram	Dataset1
FOXA2	0.25092	0.0952647	1.22399	0.357226	Tangram	Dataset1
FOXB1	0.234565	0.206198	1.23728	0.363699	Tangram	Dataset1
FOXC2	0.319671	0.181185	1.16647	0.360059	Tangram	Dataset1
FOXD4	0.178768	0.0960503	1.28159	0.51188	Tangram	Dataset1
FOXF1	0.398097	0.226663	1.09718	0.342276	Tangram	Dataset1
FOXH1	0.250308	0.155876	1.22449	0.382735	Tangram	Dataset1
FST	0.298087	0.129932	1.18483	0.3507	Tangram	Dataset1
FURIN	0.517104	0.369919	0.982747	0.197113	Tangram	Dataset1
FXYD2	0.186189	0.119298	1.27578	0.444229	Tangram	Dataset1
FZD2	0.582089	0.510972	0.914233	0.103981	Tangram	Dataset1
GATA1	0.314817	0.176341	1.17063	0.449496	Tangram	Dataset1
GATA2	0.290362	0.206246	1.19133	0.358521	Tangram	Dataset1
GATA3	0.413073	0.201841	1.08345	0.341113	Tangram	Dataset1
GATA4	0.312899	0.142519	1.17226	0.340352	Tangram	Dataset1
GATA5	0.266918	0.196167	1.21085	0.3707	Tangram	Dataset1
GATA6	0.411829	0.294194	1.08459	0.310388	Tangram	Dataset1
GBX2	0.263758	0.123112	1.21346	0.398665	Tangram	Dataset1
GDF3	0.191941	0.143441	1.27127	0.451632	Tangram	Dataset1
GFI1	0.195901	0.237483	1.26815	0.420258	Tangram	Dataset1
GFI1B	0.282783	0.357413	1.19768	0.399392	Tangram	Dataset1
GIPC2	0.21169	0.12203	1.25564	0.441144	Tangram	Dataset1
GJB3	0.292139	0.113622	1.18984	0.414021	Tangram	Dataset1
GJB5	0.252287	0.170218	1.22288	0.41406	Tangram	Dataset1
GM2694	0.196368	0.0992498	1.26778	0.448303	Tangram	Dataset1
GMPR	0.229238	0.0793168	1.24158	0.416414	Tangram	Dataset1
GNG3	0.245885	0.166409	1.2281	0.414524	Tangram	Dataset1
GNGT2	0.274228	0.160811	1.2048	0.451872	Tangram	Dataset1
GPC4	0.290428	0.195642	1.19128	0.317263	Tangram	Dataset1
GRAP	0.406645	0.393557	1.08936	0.397804	Tangram	Dataset1
GSN	0.277806	0.147506	1.20183	0.391914	Tangram	Dataset1
GYPA	0.0968767	0.162604	1.34397	0.484703	Tangram	Dataset1
GYPC	0.436466	0.45173	1.06163	0.347303	Tangram	Dataset1
HAND1	0.429268	0.255023	1.06839	0.336989	Tangram	Dataset1
HAND2	0.639581	0.391713	0.849022	0.24368	Tangram	Dataset1
HAPLN1	0.607802	0.549266	0.885661	0.24627	Tangram	Dataset1
HCN4	0.184646	0.0277151	1.27699	0.442338	Tangram	Dataset1
HEMGN	0.162094	0.132909	1.29453	0.387181	Tangram	Dataset1
HES3	0.175207	0.0758498	1.28436	0.454951	Tangram	Dataset1
HES7	0.238806	0.125917	1.23385	0.433251	Tangram	Dataset1
HOXA1	0.324784	0.286162	1.16208	0.302159	Tangram	Dataset1
HOXA10	0.378655	0.254296	1.11476	0.408362	Tangram	Dataset1
HOXA11	0.422883	0.29341	1.07435	0.381666	Tangram	Dataset1
HOXA13	0.195781	0.123456	1.26824	0.443279	Tangram	Dataset1
HOXA7	0.281489	0.239618	1.19876	0.33658	Tangram	Dataset1
HOXA9	0.352956	0.345753	1.13758	0.366512	Tangram	Dataset1
HOXB1	0.308112	0.211857	1.17634	0.338957	Tangram	Dataset1
HOXB3	0.313169	0.29472	1.17203	0.262144	Tangram	Dataset1
HOXB4	0.201673	0.238085	1.26359	0.311404	Tangram	Dataset1
HOXB5	0.205768	0.276633	1.26034	0.338764	Tangram	Dataset1
HOXB6	0.19726	0.119743	1.26708	0.402419	Tangram	Dataset1
HOXB8	0.104504	0.150387	1.33828	0.36892	Tangram	Dataset1
HOXB9	0.10092	0.145226	1.34095	0.343973	Tangram	Dataset1
HOXC6	0.266359	0.285214	1.21131	0.404679	Tangram	Dataset1
HOXC8	0.25134	0.289798	1.22365	0.379986	Tangram	Dataset1
HOXC9	0.303381	0.319013	1.18035	0.363837	Tangram	Dataset1
HOXD4	0.230849	0.240153	1.24028	0.309046	Tangram	Dataset1
HOXD9	0.328722	0.212379	1.15869	0.35406	Tangram	Dataset1
HSF1	0.507525	0.417877	0.992446	0.234887	Tangram	Dataset1
ICAM2	0.44259	0.506091	1.05585	0.296566	Tangram	Dataset1
IGF1	0.316543	0.364217	1.16915	0.396491	Tangram	Dataset1
IGFBP3	0.223694	0.10429	1.24604	0.341796	Tangram	Dataset1
IKZF1	0.228828	0.290191	1.24191	0.433475	Tangram	Dataset1
IRX1	0.137672	0.0670394	1.31326	0.387943	Tangram	Dataset1
IRX2	0.210695	0.0935799	1.25643	0.430693	Tangram	Dataset1
IRX3	0.29369	0.086728	1.18854	0.300539	Tangram	Dataset1
IRX5	0.218972	0.1199	1.24982	0.401028	Tangram	Dataset1
ISL1	0.398223	0.161102	1.09707	0.357115	Tangram	Dataset1
ITGA3	0.421732	0.24694	1.07542	0.270809	Tangram	Dataset1
ITGA4	0.179068	0.182847	1.28135	0.425113	Tangram	Dataset1
JARID2	0.51154	0.361283	0.988393	0.186902	Tangram	Dataset1
KCNG1	0.224703	0.119883	1.24523	0.352911	Tangram	Dataset1
KDR	0.410902	0.119819	1.08545	0.355279	Tangram	Dataset1
KITL	0.424406	0.346498	1.07293	0.284663	Tangram	Dataset1
KLB	0.156026	0.0650776	1.29921	0.451977	Tangram	Dataset1
KLF1	0.328387	0.225425	1.15898	0.414817	Tangram	Dataset1
KMT2B	0.496497	0.487185	1.0035	0.131436	Tangram	Dataset1
KMT2D	0.629106	0.604376	0.861272	0.0991711	Tangram	Dataset1
KRT18	0.511727	0.226018	0.988203	0.251944	Tangram	Dataset1
LDHB	0.399122	0.137939	1.09625	0.336067	Tangram	Dataset1
LEF1	0.578979	0.348928	0.917629	0.173132	Tangram	Dataset1
LEFTY1	0.14461	0.142295	1.30797	0.429626	Tangram	Dataset1
LEFTY2	0.164508	0.124651	1.29267	0.467979	Tangram	Dataset1
LFNG	0.24742	0.141414	1.22685	0.319428	Tangram	Dataset1
LHX1	0.259593	0.182784	1.21689	0.408024	Tangram	Dataset1
LHX2	0.163149	0.0521569	1.29372	0.424375	Tangram	Dataset1
LIN28A	0.681393	0.517879	0.798257	0.0802811	Tangram	Dataset1
LMO2	0.479253	0.278045	1.02054	0.367611	Tangram	Dataset1
LRRC46	0.173675	0.0886472	1.28555	0.46924	Tangram	Dataset1
LUM	0.149369	0.166051	1.30432	0.465202	Tangram	Dataset1
LYL1	0.561961	0.500062	0.93599	0.337276	Tangram	Dataset1
LYPD6B	0.233753	0.141688	1.23794	0.409699	Tangram	Dataset1
MARCKS	0.572142	0.472712	0.925049	0.178729	Tangram	Dataset1
MCL1	0.518102	0.434346	0.981731	0.201802	Tangram	Dataset1
MEF2C	0.290398	0.215928	1.1913	0.409218	Tangram	Dataset1
MEIS1	0.39232	0.352593	1.10243	0.247095	Tangram	Dataset1
MEIS2	0.507857	0.492264	0.992112	0.170581	Tangram	Dataset1
MEOX1	0.30275	0.0808516	1.18089	0.380704	Tangram	Dataset1
MESP2	0.250837	0.0549484	1.22406	0.429406	Tangram	Dataset1
MIXL1	0.162518	0.0866283	1.2942	0.493199	Tangram	Dataset1
MKRN1	0.317484	0.23628	1.16835	0.292025	Tangram	Dataset1
MNT	0.435265	0.355114	1.06277	0.221818	Tangram	Dataset1
MORC4	0.219559	0.115582	1.24935	0.477295	Tangram	Dataset1
MPL	0.167923	0.0868197	1.29002	0.435278	Tangram	Dataset1
MRAP	0.203444	0.202356	1.26219	0.390196	Tangram	Dataset1
MSX1	0.427456	0.258442	1.07009	0.305966	Tangram	Dataset1
MSX2	0.330723	0.18557	1.15696	0.323259	Tangram	Dataset1
MYB	0.229926	0.100822	1.24103	0.436881	Tangram	Dataset1
MYH9	0.69462	0.507057	0.781511	0.0983517	Tangram	Dataset1
NANOG	0.188513	0.0779582	1.27396	0.451856	Tangram	Dataset1
NEBL	0.22214	0.152628	1.24729	0.406047	Tangram	Dataset1
NEFL	0.173997	0.0171209	1.2853	0.408402	Tangram	Dataset1
NEPN	0.10475	0.0438608	1.3381	0.50783	Tangram	Dataset1
NFE2	0.268283	0.314867	1.20972	0.424662	Tangram	Dataset1
NID1	0.387534	0.112872	1.10677	0.310227	Tangram	Dataset1
NKX1-2	0.242724	0.0903925	1.23067	0.430735	Tangram	Dataset1
NKX2-3	0.253577	0.0760056	1.22182	0.3871	Tangram	Dataset1
NODAL	0.271314	0.184354	1.20722	0.416259	Tangram	Dataset1
NOTCH1	0.378731	0.213982	1.11469	0.244604	Tangram	Dataset1
NR1D1	0.247279	0.163728	1.22696	0.415573	Tangram	Dataset1
NR2F1	0.307301	0.322642	1.17703	0.202903	Tangram	Dataset1
NRP1	0.35943	0.38455	1.13187	0.22996	Tangram	Dataset1
OSR1	0.365378	0.203302	1.12661	0.351414	Tangram	Dataset1
OTX2	0.321791	0.200206	1.16465	0.344095	Tangram	Dataset1
OVOL2	0.266416	0.168165	1.21127	0.37124	Tangram	Dataset1
PAX6	0.247857	0.152994	1.22649	0.423586	Tangram	Dataset1
PAX8	0.164373	0.15021	1.29277	0.446101	Tangram	Dataset1
PCDH19	0.289898	0.208626	1.19172	0.394222	Tangram	Dataset1
PCGF2	0.532577	0.444348	0.966874	0.16218	Tangram	Dataset1
PCGF3	0.467885	0.420946	1.03162	0.224147	Tangram	Dataset1
PCGF5	0.325111	0.239447	1.1618	0.353753	Tangram	Dataset1
PCGF6	0.288824	0.168306	1.19262	0.42003	Tangram	Dataset1
PCSK1N	0.225736	0.15039	1.2444	0.426552	Tangram	Dataset1
PDGFA	0.340831	0.080817	1.14819	0.310952	Tangram	Dataset1
PDGFRA	0.545774	0.364833	0.953128	0.230254	Tangram	Dataset1
PECAM1	0.582411	0.411303	0.913881	0.350077	Tangram	Dataset1
PER2	0.254913	0.11087	1.22073	0.393924	Tangram	Dataset1
PERP	0.258714	0.11967	1.21761	0.412014	Tangram	Dataset1
PIEZO2	0.206886	0.0965676	1.25946	0.439184	Tangram	Dataset1
PIM2	0.292473	0.236495	1.18956	0.361467	Tangram	Dataset1
PITX1	0.563007	0.380589	0.934872	0.315121	Tangram	Dataset1
PLAC1	0.250692	0.208762	1.22418	0.439939	Tangram	Dataset1
PLEK	0.123559	0.122446	1.32396	0.51009	Tangram	Dataset1
PLP1	0.372566	0.237001	1.12021	0.257496	Tangram	Dataset1
PLVAP	0.415377	0.120369	1.08132	0.324081	Tangram	Dataset1
PODXL	0.531826	0.439451	0.96765	0.141438	Tangram	Dataset1
POPDC2	0.316982	0.183127	1.16878	0.355325	Tangram	Dataset1
POSTN	0.187043	0.087692	1.27511	0.413221	Tangram	Dataset1
POU3F1	0.22721	0.0416473	1.24321	0.400574	Tangram	Dataset1
POU5F1	0.202243	0.0337266	1.26314	0.480142	Tangram	Dataset1
PRDM1	0.235587	0.108714	1.23646	0.399349	Tangram	Dataset1
PRRX1	0.347464	0.177145	1.1424	0.337469	Tangram	Dataset1
PRRX2	0.446735	0.335342	1.05192	0.279578	Tangram	Dataset1
PSMB8	0.140674	0.101109	1.31097	0.415316	Tangram	Dataset1
PTN	0.439572	0.39516	1.05871	0.220171	Tangram	Dataset1
RAB27B	0.180174	0.171176	1.28049	0.480283	Tangram	Dataset1
RAMP2	0.383696	0.337484	1.11023	0.270575	Tangram	Dataset1
RGL1	0.4079	0.273996	1.08821	0.277978	Tangram	Dataset1
RHOJ	0.361314	0.36134	1.13021	0.383486	Tangram	Dataset1
RSPO3	0.277219	0.186126	1.20232	0.419336	Tangram	Dataset1
RUNX1	0.283617	0.151039	1.19698	0.38696	Tangram	Dataset1
SALL3	0.351101	0.189318	1.13921	0.257058	Tangram	Dataset1
SAMD3	0.213845	0.178191	1.25392	0.434032	Tangram	Dataset1
SETD1A	0.549715	0.530362	0.948983	0.129715	Tangram	Dataset1
SETD1B	0.514446	0.476229	0.985448	0.168625	Tangram	Dataset1
SETD2	0.508639	0.456584	0.991323	0.184441	Tangram	Dataset1
SFMBT2	0.246082	0.139039	1.22794	0.433349	Tangram	Dataset1
SFRP1	0.27408	0.111744	1.20492	0.241361	Tangram	Dataset1
SFRP2	0.311671	0.200321	1.17331	0.248894	Tangram	Dataset1
SFRP5	0.163342	0.0287197	1.29357	0.437596	Tangram	Dataset1
SHH	0.249049	0.104719	1.22552	0.408897	Tangram	Dataset1
SHISA2	0.347506	0.123062	1.14236	0.231308	Tangram	Dataset1
SIX1	0.230688	0.169955	1.24041	0.380762	Tangram	Dataset1
SIX3	0.246848	0.0499597	1.22732	0.408964	Tangram	Dataset1
SLC38A5	0.295376	0.241268	1.18712	0.391466	Tangram	Dataset1
SLC7A3	0.165493	0.160379	1.2919	0.404089	Tangram	Dataset1
SMARCD3	0.295902	0.180125	1.18667	0.342047	Tangram	Dataset1
SMIM1	0.288748	0.164807	1.19269	0.33442	Tangram	Dataset1
SMOC2	0.198198	0.0397857	1.26634	0.455249	Tangram	Dataset1
SNAI1	0.407671	0.231673	1.08842	0.287164	Tangram	Dataset1
SOAT2	0.174401	0.123313	1.28499	0.410662	Tangram	Dataset1
SOCS2	0.212949	0.103997	1.25463	0.437197	Tangram	Dataset1
SORD	0.23211	0.178229	1.23927	0.359013	Tangram	Dataset1
SOX10	0.0772125	0.0529434	1.35852	0.458866	Tangram	Dataset1
SOX17	0.179343	0.113518	1.28114	0.428043	Tangram	Dataset1
SOX18	0.442723	0.159445	1.05572	0.37713	Tangram	Dataset1
SOX2	0.369348	0.21811	1.12308	0.253725	Tangram	Dataset1
SOX4	0.619296	0.575278	0.872587	0.101691	Tangram	Dataset1
SOX7	0.550452	0.344872	0.948206	0.316678	Tangram	Dataset1
SP5	0.3045	0.162828	1.17941	0.364948	Tangram	Dataset1
SPI1	0.165207	0.193517	1.29212	0.481264	Tangram	Dataset1
SPRY4	0.314488	0.165435	1.17091	0.375477	Tangram	Dataset1
STMN2	0.212242	0.0733412	1.2552	0.43962	Tangram	Dataset1
SUZ12	0.480994	0.405195	1.01883	0.186283	Tangram	Dataset1
T	0.145879	0.0183958	1.307	0.483094	Tangram	Dataset1
TAGLN	0.237073	0.0845531	1.23525	0.382003	Tangram	Dataset1
TAL1	0.608942	0.508793	0.884374	0.333811	Tangram	Dataset1
TBX1	0.106687	0.0715838	1.33665	0.470896	Tangram	Dataset1
TBX3	0.460081	0.230014	1.03915	0.309134	Tangram	Dataset1
TBX4	0.477923	0.114451	1.02184	0.39063	Tangram	Dataset1
TBX5	0.265758	0.158836	1.21181	0.414028	Tangram	Dataset1
TBX6	0.252379	0.147971	1.2228	0.420341	Tangram	Dataset1
TCF7L1	0.610709	0.559964	0.882373	0.118201	Tangram	Dataset1
TDO2	0.116603	0.154124	1.32921	0.465018	Tangram	Dataset1
TEAD2	0.726915	0.694674	0.739034	0.0745431	Tangram	Dataset1
TET1	0.365127	0.256091	1.12683	0.322184	Tangram	Dataset1
TET2	0.299866	0.237346	1.18333	0.372828	Tangram	Dataset1
TET3	0.556465	0.538167	0.941844	0.129675	Tangram	Dataset1
TEX19.1	0.162637	0.088924	1.29411	0.482165	Tangram	Dataset1
TFAP2A	0.277029	0.153848	1.20247	0.412488	Tangram	Dataset1
TFAP2B	0.00965926	0.0292937	1.40737	0.511931	Tangram	Dataset1
TFAP2C	0.247172	0.136016	1.22705	0.428789	Tangram	Dataset1
TGM1	0.201149	0.0967959	1.264	0.492943	Tangram	Dataset1
THBS1	0.147553	0.0302757	1.30572	0.341655	Tangram	Dataset1
TINAGL1	0.285504	0.119823	1.1954	0.412452	Tangram	Dataset1
TJP2	0.557202	0.483486	0.941061	0.157405	Tangram	Dataset1
TMEM108	0.285117	0.170216	1.19573	0.378567	Tangram	Dataset1
TMEM119	0.545068	0.258584	0.953868	0.315065	Tangram	Dataset1
TMEM37	0.252885	0.168777	1.22239	0.414817	Tangram	Dataset1
TREML1	0.136406	0.103679	1.31423	0.51887	Tangram	Dataset1
TRIM10	0.3336	0.373121	1.15447	0.397099	Tangram	Dataset1
TTN	0.0760783	0.0397785	1.35935	0.473408	Tangram	Dataset1
TWIST2	0.328962	0.27013	1.15848	0.413605	Tangram	Dataset1
USP28	0.382621	0.328398	1.1112	0.281761	Tangram	Dataset1
VAMP5	0.238355	0.145589	1.23422	0.414613	Tangram	Dataset1
VCAM1	0.184411	0.22712	1.27718	0.407659	Tangram	Dataset1
WDR5	0.525375	0.37165	0.974295	0.22625	Tangram	Dataset1
WISP1	0.178892	0.169444	1.28149	0.467696	Tangram	Dataset1
WNT11	0.251433	0.187669	1.22357	0.393184	Tangram	Dataset1
WNT2	0.348934	0.140039	1.14111	0.360623	Tangram	Dataset1
WNT2B	0.223115	0.0639661	1.2465	0.432578	Tangram	Dataset1
WNT3	0.168264	0.089273	1.28976	0.452621	Tangram	Dataset1
WNT3A	0.200121	0.190602	1.26482	0.420876	Tangram	Dataset1
WNT5A	0.456678	0.175349	1.04242	0.276028	Tangram	Dataset1
WNT5B	0.373536	0.269268	1.11934	0.302721	Tangram	Dataset1
WNT8A	0.244612	0.216871	1.22914	0.386843	Tangram	Dataset1
XIST	0.407033	0.322835	1.08901	0.187414	Tangram	Dataset1
ZFP444	0.467619	0.374358	1.03187	0.240565	Tangram	Dataset1
ZFP57	0.507096	0.423241	0.992878	0.204113	Tangram	Dataset1
ZIC3	0.255759	0.13208	1.22003	0.409288	Tangram	Dataset1
ABCC4	0.195218	0.126325	1.26869	0.396792	gimVI	Dataset1
ACP5	0.215405	0.135534	1.25267	0.397583	gimVI	Dataset1
ACVR1	0.285375	0.248103	1.19551	0.344073	gimVI	Dataset1
ACVR2A	0.236009	0.234649	1.23612	0.365344	gimVI	Dataset1
ADORA2B	0.12095	0.144749	1.32593	0.465522	gimVI	Dataset1
AFP	0.0505742	0.144663	1.37799	0.476696	gimVI	Dataset1
AHNAK	0.303776	0.345663	1.18002	0.282825	gimVI	Dataset1
AKR1C19	0.313727	0.329892	1.17156	0.340899	gimVI	Dataset1
ALAS2	0.038528	0.0944241	1.3867	0.476466	gimVI	Dataset1
ALDH1A2	0.316781	0.262926	1.16895	0.333979	gimVI	Dataset1
ALDH2	0.393726	0.369426	1.10116	0.248551	gimVI	Dataset1
ALDOB	0.196184	0.170723	1.26792	0.453367	gimVI	Dataset1
ALX1	0.114934	0.154975	1.33046	0.456594	gimVI	Dataset1
APLN	0.262201	0.148689	1.21474	0.347785	gimVI	Dataset1
APLNR	0.442496	0.23947	1.05594	0.351296	gimVI	Dataset1
APOA4	0.150957	0.181478	1.30311	0.451182	gimVI	Dataset1
APOB	0.118245	0.142472	1.32797	0.452298	gimVI	Dataset1
AQP3	0.232351	0.151221	1.23907	0.432398	gimVI	Dataset1
AQP8	0.202342	0.206365	1.26306	0.448215	gimVI	Dataset1
ARHGDIB	0.229358	0.251491	1.24148	0.415431	gimVI	Dataset1
ARL4D	0.227025	0.215574	1.24336	0.383704	gimVI	Dataset1
ASH2L	0.427261	0.358768	1.07027	0.225967	gimVI	Dataset1
ASS1	0.0874633	0.124449	1.35095	0.452096	gimVI	Dataset1
ATP1B1	0.0748481	0.113282	1.36026	0.407044	gimVI	Dataset1
AXIN2	0.442648	0.426132	1.0558	0.237568	gimVI	Dataset1
BAK1	0.554064	0.530646	0.944389	0.180885	gimVI	Dataset1
BAMBI	0.635953	0.599855	0.853284	0.221444	gimVI	Dataset1
BCL2	0.321939	0.302752	1.16453	0.352579	gimVI	Dataset1
BID	0.254713	0.181789	1.22089	0.41436	gimVI	Dataset1
BIN2	0.178092	0.165948	1.28211	0.376806	gimVI	Dataset1
BMI1	0.332019	0.243251	1.15584	0.366257	gimVI	Dataset1
BMP2	0.189291	0.189803	1.27335	0.448544	gimVI	Dataset1
BMP4	0.544904	0.541339	0.95404	0.250588	gimVI	Dataset1
BMP5	0.200493	0.242805	1.26452	0.405415	gimVI	Dataset1
BMP7	0.188508	0.149632	1.27396	0.340068	gimVI	Dataset1
BMPER	0.225006	0.246338	1.24499	0.415719	gimVI	Dataset1
CAR7	0.100003	0.171574	1.34164	0.445924	gimVI	Dataset1
CBFA2T3	0.415573	0.370951	1.08114	0.346931	gimVI	Dataset1
CCNG1	0.228704	0.145379	1.24201	0.402055	gimVI	Dataset1
CD34	0.310903	0.0863065	1.17397	0.408966	gimVI	Dataset1
CD8A	0.156968	0.168392	1.29849	0.47652	gimVI	Dataset1
CDH1	0.239778	0.117762	1.23306	0.393465	gimVI	Dataset1
CDH2	0.146446	0.172793	1.30656	0.237553	gimVI	Dataset1
CDH5	0.795897	0.718666	0.63891	0.259225	gimVI	Dataset1
CDX1	0.325673	0.198456	1.16132	0.36267	gimVI	Dataset1
CDX2	0.360696	0.212069	1.13076	0.381028	gimVI	Dataset1
CDX4	0.53799	0.383598	0.96126	0.354508	gimVI	Dataset1
CER1	0.102243	0.217985	1.33997	0.457459	gimVI	Dataset1
CERS4	0.317939	0.263546	1.16796	0.334244	gimVI	Dataset1
CHRD	0.235238	0.235664	1.23674	0.402783	gimVI	Dataset1
CLDN4	0.214535	0.138576	1.25337	0.377984	gimVI	Dataset1
CLDN5	0.330352	0.0983621	1.15728	0.397298	gimVI	Dataset1
CLIC6	0.189447	0.178712	1.27323	0.435837	gimVI	Dataset1
CNTFR	0.424687	0.357725	1.07267	0.205648	gimVI	Dataset1
COL1A1	0.398564	0.410138	1.09675	0.286219	gimVI	Dataset1
COL1A2	0.225544	0.268043	1.24455	0.296478	gimVI	Dataset1
COL26A1	0.337084	0.244407	1.15145	0.280811	gimVI	Dataset1
COL4A1	0.391187	0.316845	1.10346	0.194149	gimVI	Dataset1
CORO1A	0.227916	0.148173	1.24265	0.418226	gimVI	Dataset1
CPM	0.227685	0.0829877	1.24283	0.389433	gimVI	Dataset1
CPN1	0.285218	0.177966	1.19564	0.36935	gimVI	Dataset1
CXCL12	0.0229481	0.0544995	1.39789	0.38074	gimVI	Dataset1
CYP26A1	0.189541	0.10889	1.27315	0.441303	gimVI	Dataset1
DDIT4L	0.215828	0.139157	1.25234	0.434621	gimVI	Dataset1
DKK1	0.206053	0.184391	1.26012	0.430466	gimVI	Dataset1
DLK1	0.327473	0.346031	1.15976	0.285531	gimVI	Dataset1
DLL1	0.411918	0.105953	1.08451	0.354725	gimVI	Dataset1
DLL3	0.36187	0.208796	1.12972	0.385468	gimVI	Dataset1
DNAJB13	0.169796	0.130814	1.28857	0.455809	gimVI	Dataset1
DND1	0.243534	0.0902312	1.23001	0.437085	gimVI	Dataset1
DNMT3A	0.315272	0.331759	1.17024	0.194894	gimVI	Dataset1
DNMT3B	0.308957	0.324972	1.17562	0.247433	gimVI	Dataset1
DNMT3L	0.129189	0.134897	1.31971	0.464669	gimVI	Dataset1
DPPA2	0.128887	0.155149	1.31993	0.423221	gimVI	Dataset1
DUSP6	0.379029	0.194448	1.11442	0.224995	gimVI	Dataset1
EED	0.422827	0.325539	1.07441	0.265799	gimVI	Dataset1
EFNA5	0.442589	0.401237	1.05585	0.212838	gimVI	Dataset1
ELF5	0.134225	0.147951	1.31588	0.432823	gimVI	Dataset1
EN1	0.038131	0.0248323	1.38699	0.406177	gimVI	Dataset1
ENG	0.285428	0.144661	1.19547	0.399337	gimVI	Dataset1
EOMES	0.146405	0.125196	1.30659	0.444879	gimVI	Dataset1
EP300	0.556799	0.511038	0.94149	0.117593	gimVI	Dataset1
EPCAM	0.219374	0.102032	1.2495	0.43685	gimVI	Dataset1
EPHA5	0.190126	0.0890129	1.27269	0.490706	gimVI	Dataset1
EPOR	0.232273	0.238772	1.23913	0.389432	gimVI	Dataset1
ERG	0.44042	0.390999	1.0579	0.356979	gimVI	Dataset1
ESAM	0.629553	0.58348	0.860752	0.260466	gimVI	Dataset1
ETS1	0.533854	0.329807	0.965552	0.258231	gimVI	Dataset1
ETV4	0.282873	0.155558	1.1976	0.423095	gimVI	Dataset1
EVX1	0.357383	0.127471	1.13368	0.409328	gimVI	Dataset1
EZH1	0.333505	0.249972	1.15455	0.343093	gimVI	Dataset1
EZH2	0.50716	0.442669	0.992814	0.156516	gimVI	Dataset1
F2R	0.471204	0.384529	1.02839	0.193791	gimVI	Dataset1
F2RL2	0.21728	0.135766	1.25118	0.449744	gimVI	Dataset1
FAM181B	0.305953	0.118338	1.17817	0.337139	gimVI	Dataset1
FEZF1	0.107253	0.094053	1.33622	0.425645	gimVI	Dataset1
FGF10	0.186642	0.198364	1.27543	0.422161	gimVI	Dataset1
FGF15	0.00483126	0.0398255	1.41079	0.482757	gimVI	Dataset1
FGF17	0.228055	0.172193	1.24253	0.393893	gimVI	Dataset1
FGF3	0.143885	0.196203	1.30852	0.467506	gimVI	Dataset1
FGF5	0.207439	0.177233	1.25902	0.463103	gimVI	Dataset1
FGFR1	0.518211	0.518057	0.98162	0.125417	gimVI	Dataset1
FGFR2	0.195694	0.23048	1.26831	0.24811	gimVI	Dataset1
FGFR3	0.0226308	0.0614253	1.39812	0.388985	gimVI	Dataset1
FGFR4	0.199792	0.161911	1.26508	0.445428	gimVI	Dataset1
FLI1	0.636161	0.643406	0.853041	0.277943	gimVI	Dataset1
FOLR1	0.235748	0.15622	1.23633	0.430699	gimVI	Dataset1
FOXA1	0.0802364	0.109888	1.35629	0.464159	gimVI	Dataset1
FOXA2	0.0112252	0.0805044	1.40625	0.428075	gimVI	Dataset1
FOXB1	0.231543	0.25724	1.23972	0.361524	gimVI	Dataset1
FOXC2	0.518294	0.546353	0.981536	0.287699	gimVI	Dataset1
FOXD4	0.121992	0.177545	1.32515	0.514306	gimVI	Dataset1
FOXF1	0.459715	0.43663	1.0395	0.291801	gimVI	Dataset1
FOXH1	0.245959	0.14938	1.22804	0.381705	gimVI	Dataset1
FST	0.235104	0.194821	1.23685	0.361713	gimVI	Dataset1
FURIN	0.535154	0.471928	0.964205	0.19237	gimVI	Dataset1
FXYD2	0.134761	0.140016	1.31548	0.451558	gimVI	Dataset1
FZD2	0.489449	0.493387	1.0105	0.113076	gimVI	Dataset1
GATA1	0.0664673	0.333152	1.36641	0.509504	gimVI	Dataset1
GATA2	0.258873	0.433331	1.21748	0.373994	gimVI	Dataset1
GATA3	0.377865	0.262391	1.11547	0.343453	gimVI	Dataset1
GATA4	0.337333	0.179554	1.15123	0.333328	gimVI	Dataset1
GATA5	0.307347	0.142017	1.17699	0.365224	gimVI	Dataset1
GATA6	0.322864	0.276227	1.16373	0.323011	gimVI	Dataset1
GBX2	0.31654	0.181814	1.16915	0.383714	gimVI	Dataset1
GDF3	0.230096	0.124035	1.24089	0.444046	gimVI	Dataset1
GFI1	0.221698	0.253732	1.24764	0.410551	gimVI	Dataset1
GFI1B	0.153771	0.282543	1.30095	0.434978	gimVI	Dataset1
GIPC2	0.171448	0.134809	1.28729	0.44617	gimVI	Dataset1
GJB3	0.231361	0.180118	1.23987	0.421101	gimVI	Dataset1
GJB5	0.148017	0.162226	1.30536	0.43542	gimVI	Dataset1
GM2694	0.194448	0.0933489	1.26929	0.447034	gimVI	Dataset1
GMPR	0.219584	0.107212	1.24933	0.415915	gimVI	Dataset1
GNG3	0.231109	0.191555	1.24007	0.41756	gimVI	Dataset1
GNGT2	0.276408	0.222034	1.20299	0.449321	gimVI	Dataset1
GPC4	0.251948	0.192869	1.22315	0.322671	gimVI	Dataset1
GRAP	0.442218	0.44649	1.0562	0.381587	gimVI	Dataset1
GSN	0.225971	0.173592	1.24421	0.39893	gimVI	Dataset1
GYPA	0.0555815	0.121109	1.37435	0.494693	gimVI	Dataset1
GYPC	0.332345	0.364877	1.15556	0.366211	gimVI	Dataset1
HAND1	0.511136	0.49354	0.988801	0.298703	gimVI	Dataset1
HAND2	0.614584	0.510529	0.877971	0.256745	gimVI	Dataset1
HAPLN1	0.67391	0.721413	0.807576	0.234204	gimVI	Dataset1
HCN4	0.0363342	0.0179794	1.38828	0.47033	gimVI	Dataset1
HEMGN	0.160611	0.132709	1.29568	0.383349	gimVI	Dataset1
HES3	0.0693141	0.0324838	1.36432	0.477192	gimVI	Dataset1
HES7	0.219666	0.114335	1.24927	0.43252	gimVI	Dataset1
HOXA1	0.247524	0.279305	1.22676	0.314337	gimVI	Dataset1
HOXA10	0.4922	0.505879	1.00777	0.366553	gimVI	Dataset1
HOXA11	0.545708	0.367956	0.953197	0.352175	gimVI	Dataset1
HOXA13	0.267874	0.153104	1.21006	0.425927	gimVI	Dataset1
HOXA7	0.334054	0.363709	1.15408	0.32401	gimVI	Dataset1
HOXA9	0.486804	0.504727	1.01311	0.323682	gimVI	Dataset1
HOXB1	0.217256	0.238289	1.25119	0.352398	gimVI	Dataset1
HOXB3	0.321379	0.301282	1.16501	0.258356	gimVI	Dataset1
HOXB4	0.148752	0.211075	1.3048	0.328359	gimVI	Dataset1
HOXB5	0.237895	0.321747	1.23459	0.331754	gimVI	Dataset1
HOXB6	0.259349	0.311975	1.21709	0.388118	gimVI	Dataset1
HOXB8	0.111427	0.16354	1.3331	0.381778	gimVI	Dataset1
HOXB9	0.147194	0.167251	1.30599	0.341808	gimVI	Dataset1
HOXC6	0.454396	0.473359	1.04461	0.337608	gimVI	Dataset1
HOXC8	0.371688	0.413459	1.12099	0.326772	gimVI	Dataset1
HOXC9	0.42298	0.448518	1.07426	0.331791	gimVI	Dataset1
HOXD4	0.343907	0.354078	1.14551	0.281381	gimVI	Dataset1
HOXD9	0.380534	0.457786	1.11307	0.332026	gimVI	Dataset1
HSF1	0.5016	0.435785	0.998398	0.234392	gimVI	Dataset1
ICAM2	0.516162	0.565195	0.983705	0.275992	gimVI	Dataset1
IGF1	0.366763	0.392787	1.12538	0.375858	gimVI	Dataset1
IGFBP3	0.124235	0.128812	1.32345	0.364606	gimVI	Dataset1
IKZF1	0.153602	0.233403	1.30108	0.44472	gimVI	Dataset1
IRX1	0.0137784	0.0752164	1.40444	0.434027	gimVI	Dataset1
IRX2	0.184684	0.16869	1.27696	0.431321	gimVI	Dataset1
IRX3	0.221028	0.118607	1.24818	0.315005	gimVI	Dataset1
IRX5	0.139361	0.18959	1.31197	0.414797	gimVI	Dataset1
ISL1	0.437206	0.342741	1.06094	0.355039	gimVI	Dataset1
ITGA3	0.424624	0.373928	1.07273	0.263417	gimVI	Dataset1
ITGA4	0.166525	0.173162	1.2911	0.428781	gimVI	Dataset1
JARID2	0.473023	0.400488	1.02662	0.19256	gimVI	Dataset1
KCNG1	0.148597	0.121877	1.30492	0.370136	gimVI	Dataset1
KDR	0.630455	0.434197	0.859703	0.298842	gimVI	Dataset1
KITL	0.398869	0.40928	1.09648	0.289845	gimVI	Dataset1
KLB	0.224926	0.157897	1.24505	0.434128	gimVI	Dataset1
KLF1	0.233265	0.264025	1.23833	0.431201	gimVI	Dataset1
KMT2B	0.459796	0.454722	1.03943	0.1374	gimVI	Dataset1
KMT2D	0.57995	0.565541	0.91657	0.106742	gimVI	Dataset1
KRT18	0.633662	0.590077	0.855965	0.188792	gimVI	Dataset1
LDHB	0.267568	0.14976	1.21032	0.361865	gimVI	Dataset1
LEF1	0.504003	0.288758	0.995989	0.184083	gimVI	Dataset1
LEFTY1	0.142619	0.160676	1.30949	0.435623	gimVI	Dataset1
LEFTY2	0.0951464	0.105742	1.34525	0.490003	gimVI	Dataset1
LFNG	0.217411	0.141933	1.25107	0.327835	gimVI	Dataset1
LHX1	0.206026	0.214226	1.26014	0.418588	gimVI	Dataset1
LHX2	0.0901851	0.0727087	1.34894	0.438921	gimVI	Dataset1
LIN28A	0.687097	0.665623	0.791079	0.0792232	gimVI	Dataset1
LMO2	0.42514	0.514436	1.07225	0.346843	gimVI	Dataset1
LRRC46	0.192471	0.194738	1.27085	0.458666	gimVI	Dataset1
LUM	0.218551	0.149679	1.25016	0.443395	gimVI	Dataset1
LYL1	0.507024	0.542347	0.992951	0.33565	gimVI	Dataset1
LYPD6B	0.196832	0.154137	1.26741	0.415367	gimVI	Dataset1
MARCKS	0.575532	0.501338	0.921377	0.175738	gimVI	Dataset1
MCL1	0.478279	0.443488	1.02149	0.206937	gimVI	Dataset1
MEF2C	0.393518	0.409445	1.10135	0.389925	gimVI	Dataset1
MEIS1	0.477947	0.415219	1.02182	0.228868	gimVI	Dataset1
MEIS2	0.543657	0.539035	0.955346	0.162191	gimVI	Dataset1
MEOX1	0.349151	0.197355	1.14092	0.361346	gimVI	Dataset1
MESP2	0.243422	0.0667142	1.2301	0.43054	gimVI	Dataset1
MIXL1	0.117385	0.133689	1.32862	0.499306	gimVI	Dataset1
MKRN1	0.29258	0.273436	1.18947	0.294964	gimVI	Dataset1
MNT	0.354767	0.318494	1.13599	0.234504	gimVI	Dataset1
MORC4	0.132687	0.119306	1.31705	0.493904	gimVI	Dataset1
MPL	0.230565	0.0605314	1.24051	0.414316	gimVI	Dataset1
MRAP	0.14853	0.122463	1.30497	0.402975	gimVI	Dataset1
MSX1	0.47257	0.494837	1.02706	0.278462	gimVI	Dataset1
MSX2	0.271966	0.347515	1.20668	0.337417	gimVI	Dataset1
MYB	0.201718	0.14518	1.26355	0.439386	gimVI	Dataset1
MYH9	0.714986	0.694235	0.755002	0.093535	gimVI	Dataset1
NANOG	0.136137	0.0732986	1.31443	0.464135	gimVI	Dataset1
NEBL	0.177105	0.0711891	1.28288	0.41475	gimVI	Dataset1
NEFL	0.133555	0.0315064	1.31639	0.418097	gimVI	Dataset1
NEPN	0.069863	0.0380645	1.36392	0.516518	gimVI	Dataset1
NFE2	0.148631	0.210202	1.30489	0.454401	gimVI	Dataset1
NID1	0.247656	0.155091	1.22666	0.332248	gimVI	Dataset1
NKX1-2	0.13705	0.0796574	1.31374	0.447398	gimVI	Dataset1
NKX2-3	0.220001	0.0446115	1.249	0.39362	gimVI	Dataset1
NODAL	0.227817	0.182489	1.24272	0.421549	gimVI	Dataset1
NOTCH1	0.415162	0.278129	1.08152	0.239714	gimVI	Dataset1
NR1D1	0.258572	0.173072	1.21773	0.410725	gimVI	Dataset1
NR2F1	0.235465	0.266817	1.23656	0.214254	gimVI	Dataset1
NRP1	0.351177	0.38009	1.13914	0.239459	gimVI	Dataset1
OSR1	0.318169	0.280301	1.16776	0.363211	gimVI	Dataset1
OTX2	0.479567	0.368789	1.02023	0.303996	gimVI	Dataset1
OVOL2	0.210595	0.179492	1.25651	0.38115	gimVI	Dataset1
PAX6	0.208015	0.110332	1.25856	0.426564	gimVI	Dataset1
PAX8	0.204102	0.11759	1.26166	0.432352	gimVI	Dataset1
PCDH19	0.256625	0.284622	1.21932	0.396523	gimVI	Dataset1
PCGF2	0.509496	0.430839	0.990459	0.167517	gimVI	Dataset1
PCGF3	0.448153	0.420732	1.05057	0.22562	gimVI	Dataset1
PCGF5	0.279982	0.278808	1.20002	0.361002	gimVI	Dataset1
PCGF6	0.279755	0.201737	1.2002	0.421765	gimVI	Dataset1
PCSK1N	0.156903	0.141214	1.29854	0.440089	gimVI	Dataset1
PDGFA	0.327963	0.12797	1.15934	0.30955	gimVI	Dataset1
PDGFRA	0.55269	0.333661	0.945843	0.220126	gimVI	Dataset1
PECAM1	0.667269	0.505295	0.815759	0.320637	gimVI	Dataset1
PER2	0.260742	0.141976	1.21594	0.391253	gimVI	Dataset1
PERP	0.20257	0.213055	1.26288	0.419562	gimVI	Dataset1
PIEZO2	0.223819	0.131736	1.24594	0.429476	gimVI	Dataset1
PIM2	0.254416	0.253023	1.22113	0.367028	gimVI	Dataset1
PITX1	0.667546	0.633862	0.815419	0.255446	gimVI	Dataset1
PLAC1	0.202661	0.222659	1.26281	0.447903	gimVI	Dataset1
PLEK	0.216208	0.159584	1.25203	0.485375	gimVI	Dataset1
PLP1	0.386043	0.259777	1.10811	0.256129	gimVI	Dataset1
PLVAP	0.405879	0.160137	1.09007	0.330827	gimVI	Dataset1
PODXL	0.54877	0.556305	0.949979	0.133697	gimVI	Dataset1
POPDC2	0.134578	0.0886501	1.31562	0.395617	gimVI	Dataset1
POSTN	0.194895	0.149062	1.26894	0.405868	gimVI	Dataset1
POU3F1	0.278017	0.0825371	1.20165	0.384713	gimVI	Dataset1
POU5F1	0.181056	0.0495062	1.2798	0.483266	gimVI	Dataset1
PRDM1	0.256542	0.201028	1.21939	0.392727	gimVI	Dataset1
PRRX1	0.254872	0.1522	1.22076	0.344133	gimVI	Dataset1
PRRX2	0.342605	0.323642	1.14664	0.306893	gimVI	Dataset1
PSMB8	0.122588	0.151523	1.3247	0.41985	gimVI	Dataset1
PTN	0.411134	0.399108	1.08523	0.220783	gimVI	Dataset1
RAB27B	0.131215	0.195228	1.31817	0.489315	gimVI	Dataset1
RAMP2	0.256788	0.226479	1.21919	0.291168	gimVI	Dataset1
RGL1	0.429167	0.291174	1.06849	0.274328	gimVI	Dataset1
RHOJ	0.390521	0.252075	1.10406	0.362334	gimVI	Dataset1
RSPO3	0.199938	0.238128	1.26496	0.425203	gimVI	Dataset1
RUNX1	0.245648	0.335815	1.22829	0.396762	gimVI	Dataset1
SALL3	0.37335	0.200867	1.11951	0.247821	gimVI	Dataset1
SAMD3	0.152841	0.170512	1.30166	0.455743	gimVI	Dataset1
SETD1A	0.528734	0.512849	0.97084	0.132718	gimVI	Dataset1
SETD1B	0.496482	0.451498	1.00351	0.171986	gimVI	Dataset1
SETD2	0.482828	0.442839	1.01703	0.188112	gimVI	Dataset1
SFMBT2	0.202073	0.179758	1.26327	0.439647	gimVI	Dataset1
SFRP1	0.0771679	0.1285	1.35855	0.297742	gimVI	Dataset1
SFRP2	0.468139	0.39126	1.03137	0.219447	gimVI	Dataset1
SFRP5	0.0618429	0.0874654	1.36979	0.465432	gimVI	Dataset1
SHH	0.318648	0.338691	1.16735	0.37673	gimVI	Dataset1
SHISA2	0.24419	0.282317	1.22948	0.261176	gimVI	Dataset1
SIX1	0.197113	0.0929025	1.26719	0.380387	gimVI	Dataset1
SIX3	0.028092	0.0536318	1.39421	0.457007	gimVI	Dataset1
SLC38A5	0.238448	0.241838	1.23414	0.400999	gimVI	Dataset1
SLC7A3	0.0618053	0.0683556	1.36981	0.431145	gimVI	Dataset1
SMARCD3	0.131865	0.108352	1.31768	0.383107	gimVI	Dataset1
SMIM1	0.189069	0.180426	1.27352	0.352438	gimVI	Dataset1
SMOC2	0.0902891	0.0212837	1.34886	0.478841	gimVI	Dataset1
SNAI1	0.391303	0.292739	1.10336	0.276437	gimVI	Dataset1
SOAT2	0.191063	0.207872	1.27196	0.404343	gimVI	Dataset1
SOCS2	0.167411	0.123489	1.29042	0.446384	gimVI	Dataset1
SORD	0.175663	0.186374	1.28401	0.373065	gimVI	Dataset1
SOX10	0.240451	0.0806043	1.23252	0.425949	gimVI	Dataset1
SOX17	0.133515	0.0794904	1.31642	0.43886	gimVI	Dataset1
SOX18	0.42012	0.135311	1.07692	0.370982	gimVI	Dataset1
SOX2	0.405215	0.408517	1.09067	0.240024	gimVI	Dataset1
SOX4	0.559232	0.532017	0.938902	0.111036	gimVI	Dataset1
SOX7	0.575337	0.528223	0.921589	0.301521	gimVI	Dataset1
SP5	0.211166	0.18102	1.25605	0.38401	gimVI	Dataset1
SPI1	0.153259	0.187711	1.30134	0.483969	gimVI	Dataset1
SPRY4	0.272987	0.178447	1.20583	0.380811	gimVI	Dataset1
STMN2	0.221556	0.131198	1.24775	0.437928	gimVI	Dataset1
SUZ12	0.402649	0.399972	1.09302	0.198633	gimVI	Dataset1
T	0.0305115	0.0681003	1.39247	0.508975	gimVI	Dataset1
TAGLN	0.106753	0.0980352	1.3366	0.421481	gimVI	Dataset1
TAL1	0.469637	0.479427	1.02992	0.355632	gimVI	Dataset1
TBX1	0.101197	0.11571	1.34075	0.464853	gimVI	Dataset1
TBX3	0.438799	0.31214	1.05943	0.304502	gimVI	Dataset1
TBX4	0.211059	0.0333298	1.25614	0.426027	gimVI	Dataset1
TBX5	0.241177	0.100154	1.23193	0.428568	gimVI	Dataset1
TBX6	0.237927	0.280268	1.23456	0.423317	gimVI	Dataset1
TCF7L1	0.546823	0.527951	0.952026	0.126278	gimVI	Dataset1
TDO2	0.0775811	0.127727	1.35825	0.483272	gimVI	Dataset1
TEAD2	0.706294	0.686836	0.766428	0.0777928	gimVI	Dataset1
TET1	0.335086	0.296203	1.15318	0.327491	gimVI	Dataset1
TET2	0.224866	0.200267	1.2451	0.388502	gimVI	Dataset1
TET3	0.462329	0.451799	1.03699	0.141622	gimVI	Dataset1
TEX19.1	0.126154	0.114566	1.322	0.489684	gimVI	Dataset1
TFAP2A	0.0433684	0.128163	1.38321	0.470156	gimVI	Dataset1
TFAP2B	0.30327	0.212712	1.18045	0.406471	gimVI	Dataset1
TFAP2C	0.22177	0.197506	1.24758	0.431736	gimVI	Dataset1
TGM1	0.220623	0.139322	1.2485	0.483748	gimVI	Dataset1
THBS1	0.101163	0.0252174	1.34077	0.359752	gimVI	Dataset1
TINAGL1	0.24653	0.14542	1.22757	0.414859	gimVI	Dataset1
TJP2	0.495856	0.474337	1.00414	0.165322	gimVI	Dataset1
TMEM108	0.19654	0.172831	1.26764	0.39257	gimVI	Dataset1
TMEM119	0.649059	0.444124	0.837784	0.276853	gimVI	Dataset1
TMEM37	0.196804	0.197584	1.26744	0.421796	gimVI	Dataset1
TREML1	0.134489	0.142275	1.31568	0.509208	gimVI	Dataset1
TRIM10	0.164593	0.162773	1.2926	0.436359	gimVI	Dataset1
TTN	0.0417421	0.0355928	1.38438	0.434922	gimVI	Dataset1
TWIST2	0.305191	0.318918	1.17882	0.408828	gimVI	Dataset1
USP28	0.322213	0.314451	1.16429	0.291167	gimVI	Dataset1
VAMP5	0.277244	0.191072	1.20229	0.404079	gimVI	Dataset1
VCAM1	0.15143	0.190251	1.30274	0.412098	gimVI	Dataset1
WDR5	0.526757	0.408904	0.972875	0.224794	gimVI	Dataset1
WISP1	0.150713	0.150885	1.30329	0.478012	gimVI	Dataset1
WNT11	0.231734	0.204962	1.23957	0.398241	gimVI	Dataset1
WNT2	0.190718	0.141723	1.27223	0.383521	gimVI	Dataset1
WNT2B	0.132766	0.0500572	1.31699	0.443033	gimVI	Dataset1
WNT3	0.168165	0.128691	1.28983	0.450888	gimVI	Dataset1
WNT3A	0.188988	0.224405	1.27359	0.423379	gimVI	Dataset1
WNT5A	0.504305	0.367245	0.995686	0.271668	gimVI	Dataset1
WNT5B	0.353913	0.357462	1.13674	0.30692	gimVI	Dataset1
WNT8A	0.219183	0.217249	1.24965	0.392265	gimVI	Dataset1
XIST	0.39839	0.352459	1.09691	0.189435	gimVI	Dataset1
ZFP444	0.452692	0.397891	1.04624	0.242817	gimVI	Dataset1
ZFP57	0.49154	0.389165	1.00842	0.203003	gimVI	Dataset1
ZIC3	0.252139	0.142599	1.223	0.409773	gimVI	Dataset1
ABCC4	0.109114	0.122562	1.33483	0.445991	SpaGE	Dataset1
ACP5	0.0477439	0.0708398	1.38004	0.441454	SpaGE	Dataset1
ACVR1	0.205502	0.0971414	1.26055	0.375227	SpaGE	Dataset1
ACVR2A	0.157198	0.0793596	1.29831	0.38642	SpaGE	Dataset1
ADORA2B	0.0152866	0.064163	1.40336	0.527815	SpaGE	Dataset1
AFP	0.100696	0.185562	1.34112	0.50976	SpaGE	Dataset1
AHNAK	0.456255	0.350505	1.04283	0.274671	SpaGE	Dataset1
AKR1C19	0.126503	0.173417	1.32174	0.433253	SpaGE	Dataset1
ALAS2	0.282022	0.0213385	1.19831	0.487726	SpaGE	Dataset1
ALDH1A2	0.250727	0.28288	1.22415	0.362202	SpaGE	Dataset1
ALDH2	0.340351	0.195267	1.14861	0.261999	SpaGE	Dataset1
ALDOB	0.0318418	0.0957693	1.39152	0.538348	SpaGE	Dataset1
ALX1	0.0887634	0.133086	1.34999	0.491406	SpaGE	Dataset1
APLN	0.152054	0.0814553	1.30226	0.372585	SpaGE	Dataset1
APLNR	0.405357	0.0711564	1.09054	0.358961	SpaGE	Dataset1
APOA4	0.0547462	0.109773	1.37496	0.522671	SpaGE	Dataset1
APOB	0.0125779	0.0544502	1.40529	0.514803	SpaGE	Dataset1
AQP3	0.0436108	0.10729	1.38303	0.528037	SpaGE	Dataset1
AQP8	0.0437464	0.100413	1.38293	0.522934	SpaGE	Dataset1
ARHGDIB	0.163701	0.146842	1.29329	0.455102	SpaGE	Dataset1
ARL4D	0.211986	0.171537	1.2554	0.392837	SpaGE	Dataset1
ASH2L	0.403802	0.125674	1.09197	0.244181	SpaGE	Dataset1
ASS1	0.0836084	0.096629	1.3538	0.457124	SpaGE	Dataset1
ATP1B1	0.0304089	0.0926122	1.39255	0.432477	SpaGE	Dataset1
AXIN2	0.389277	0.152556	1.10519	0.242183	SpaGE	Dataset1
BAK1	0.471587	0.1645	1.02802	0.199387	SpaGE	Dataset1
BAMBI	0.549761	0.151405	0.948936	0.23346	SpaGE	Dataset1
BCL2	0.168563	0.0733893	1.28952	0.394308	SpaGE	Dataset1
BID	0.20017	0.0334094	1.26478	0.436637	SpaGE	Dataset1
BIN2	0.0692944	0.0701666	1.36434	0.440563	SpaGE	Dataset1
BMI1	0.255062	0.106401	1.2206	0.382666	SpaGE	Dataset1
BMP2	0.185484	0.0568355	1.27634	0.45025	SpaGE	Dataset1
BMP4	0.424784	0.151243	1.07258	0.275231	SpaGE	Dataset1
BMP5	0.234261	0.160633	1.23753	0.409167	SpaGE	Dataset1
BMP7	0.26708	0.0761045	1.21072	0.321018	SpaGE	Dataset1
BMPER	0.166014	0.12795	1.2915	0.442248	SpaGE	Dataset1
CAR7	0.0323409	0.0502737	1.39116	0.513906	SpaGE	Dataset1
CBFA2T3	0.391195	0.264271	1.10345	0.368531	SpaGE	Dataset1
CCNG1	0.243893	0.0656589	1.22972	0.406945	SpaGE	Dataset1
CD34	0.274571	0.0288473	1.20452	0.429885	SpaGE	Dataset1
CD8A	0.0615118	0.101115	1.37003	0.562032	SpaGE	Dataset1
CDH1	0.320452	0.0410249	1.1658	0.382554	SpaGE	Dataset1
CDH2	0.311936	0.156567	1.17308	0.207282	SpaGE	Dataset1
CDH5	0.628392	0.262426	0.862099	0.264314	SpaGE	Dataset1
CDX1	0.28456	0.066166	1.19619	0.380907	SpaGE	Dataset1
CDX2	0.352061	0.0786987	1.13837	0.376132	SpaGE	Dataset1
CDX4	0.364047	0.108609	1.12779	0.404579	SpaGE	Dataset1
CER1	0.0553783	0.0662228	1.3745	0.496384	SpaGE	Dataset1
CERS4	0.20406	0.140716	1.2617	0.361261	SpaGE	Dataset1
CHRD	0.181214	0.22939	1.27968	0.441029	SpaGE	Dataset1
CLDN4	0.332044	0.206849	1.15582	0.356492	SpaGE	Dataset1
CLDN5	0.447135	0.148637	1.05154	0.385413	SpaGE	Dataset1
CLIC6	0.110712	0.0914851	1.33363	0.471395	SpaGE	Dataset1
CNTFR	0.425202	0.235736	1.07219	0.22063	SpaGE	Dataset1
COL1A1	0.442916	0.397906	1.05554	0.310177	SpaGE	Dataset1
COL1A2	0.280361	0.12532	1.1997	0.317844	SpaGE	Dataset1
COL26A1	0.328152	0.213615	1.15918	0.325904	SpaGE	Dataset1
COL4A1	0.359882	0.13792	1.13147	0.195737	SpaGE	Dataset1
CORO1A	0.169315	0.0324951	1.28894	0.435793	SpaGE	Dataset1
CPM	0.299609	0.0753771	1.18355	0.383662	SpaGE	Dataset1
CPN1	0.279621	0.293538	1.20032	0.392464	SpaGE	Dataset1
CXCL12	-0.000578876	0.00579633	1.41462	0.391451	SpaGE	Dataset1
CYP26A1	0.150184	0.0471494	1.3037	0.446167	SpaGE	Dataset1
DDIT4L	0.128367	0.0578091	1.32033	0.456282	SpaGE	Dataset1
DKK1	0.122548	0.146781	1.32473	0.452352	SpaGE	Dataset1
DLK1	0.287819	0.19505	1.19347	0.294053	SpaGE	Dataset1
DLL1	0.350867	0.0743163	1.13941	0.37496	SpaGE	Dataset1
DLL3	0.33251	0.0608946	1.15541	0.387621	SpaGE	Dataset1
DNAJB13	0.080324	0.0973044	1.35623	0.530098	SpaGE	Dataset1
DND1	0.092125	0.0637227	1.3475	0.47297	SpaGE	Dataset1
DNMT3A	0.208941	0.132883	1.25782	0.212958	SpaGE	Dataset1
DNMT3B	0.217421	0.0590586	1.25106	0.268263	SpaGE	Dataset1
DNMT3L	0.108614	0.134719	1.3352	0.484429	SpaGE	Dataset1
DPPA2	0.0190925	0.0583263	1.40065	0.487086	SpaGE	Dataset1
DUSP6	0.230104	0.0594639	1.24088	0.256933	SpaGE	Dataset1
EED	0.366199	0.102619	1.12588	0.287415	SpaGE	Dataset1
EFNA5	0.322941	0.231907	1.16367	0.246815	SpaGE	Dataset1
ELF5	0.0381692	0.0655835	1.38696	0.503838	SpaGE	Dataset1
EN1	-0.0316003	0.0239321	1.43638	0.55195	SpaGE	Dataset1
ENG	0.524709	0.181024	0.974978	0.344442	SpaGE	Dataset1
EOMES	0.114906	0.0559026	1.33048	0.451082	SpaGE	Dataset1
EP300	0.365526	0.208473	1.12648	0.144868	SpaGE	Dataset1
EPCAM	0.201072	0.0161797	1.26406	0.448768	SpaGE	Dataset1
EPHA5	0.0396167	0.0378758	1.38592	0.551043	SpaGE	Dataset1
EPOR	0.440266	0.20902	1.05805	0.372143	SpaGE	Dataset1
ERG	0.348393	0.360878	1.14158	0.451254	SpaGE	Dataset1
ESAM	0.630797	0.366492	0.859306	0.302607	SpaGE	Dataset1
ETS1	0.431222	0.12118	1.06656	0.286195	SpaGE	Dataset1
ETV4	0.16857	0.032305	1.28952	0.454446	SpaGE	Dataset1
EVX1	0.392802	0.0432083	1.102	0.396646	SpaGE	Dataset1
EZH1	0.196265	0.0947008	1.26786	0.37504	SpaGE	Dataset1
EZH2	0.488727	0.171002	1.01121	0.164974	SpaGE	Dataset1
F2R	0.301321	0.24685	1.1821	0.232947	SpaGE	Dataset1
F2RL2	0.0381166	0.108755	1.387	0.615079	SpaGE	Dataset1
FAM181B	0.267085	0.0243845	1.21071	0.349411	SpaGE	Dataset1
FEZF1	0.138377	0.158193	1.31272	0.565302	SpaGE	Dataset1
FGF10	0.169456	0.0727781	1.28883	0.436116	SpaGE	Dataset1
FGF15	0.0529918	0.00925771	1.37623	0.469017	SpaGE	Dataset1
FGF17	0.126072	0.102502	1.32207	0.431572	SpaGE	Dataset1
FGF3	0.117089	0.0628063	1.32884	0.481124	SpaGE	Dataset1
FGF5	0.102689	0.0395175	1.33963	0.488672	SpaGE	Dataset1
FGFR1	0.453208	0.278569	1.04575	0.137363	SpaGE	Dataset1
FGFR2	0.213226	0.22226	1.25441	0.262079	SpaGE	Dataset1
FGFR3	0.0661757	0.0608229	1.36662	0.41767	SpaGE	Dataset1
FGFR4	0.177633	0.212296	1.28247	0.472336	SpaGE	Dataset1
FLI1	0.469554	0.277575	1.03	0.358298	SpaGE	Dataset1
FOLR1	0.118873	0.147928	1.3275	0.473244	SpaGE	Dataset1
FOXA1	0.500357	0.301327	0.999643	0.329322	SpaGE	Dataset1
FOXA2	0.303604	0.171834	1.18017	0.348195	SpaGE	Dataset1
FOXB1	0.250572	0.231861	1.22428	0.355049	SpaGE	Dataset1
FOXC2	0.273429	0.199578	1.20546	0.382825	SpaGE	Dataset1
FOXD4	0.105439	0.141416	1.33758	0.557671	SpaGE	Dataset1
FOXF1	0.350712	0.0735408	1.13955	0.332852	SpaGE	Dataset1
FOXH1	0.148187	0.132539	1.30523	0.45106	SpaGE	Dataset1
FST	0.28445	0.122881	1.19629	0.356121	SpaGE	Dataset1
FURIN	0.353051	0.188107	1.1375	0.219803	SpaGE	Dataset1
FXYD2	0.0117271	0.058284	1.4059	0.524243	SpaGE	Dataset1
FZD2	0.487781	0.300514	1.01215	0.125271	SpaGE	Dataset1
GATA1	0.478539	0.169261	1.02124	0.420459	SpaGE	Dataset1
GATA2	0.199271	0.0575794	1.26549	0.406823	SpaGE	Dataset1
GATA3	0.250323	0.189317	1.22448	0.372833	SpaGE	Dataset1
GATA4	0.240835	0.0540218	1.23221	0.359078	SpaGE	Dataset1
GATA5	0.523069	0.275921	0.976658	0.307095	SpaGE	Dataset1
GATA6	0.426304	0.100205	1.07116	0.299312	SpaGE	Dataset1
GBX2	0.233809	0.101788	1.23789	0.407081	SpaGE	Dataset1
GDF3	0.110157	0.134746	1.33405	0.490316	SpaGE	Dataset1
GFI1	0.0688004	0.117394	1.3647	0.563966	SpaGE	Dataset1
GFI1B	0.264929	0.249042	1.21249	0.454563	SpaGE	Dataset1
GIPC2	0.0419751	0.0815938	1.38421	0.510906	SpaGE	Dataset1
GJB3	0.253656	0.203943	1.22176	0.436283	SpaGE	Dataset1
GJB5	0.108853	0.138204	1.33503	0.461299	SpaGE	Dataset1
GM2694	0.176209	0.055991	1.28358	0.454263	SpaGE	Dataset1
GMPR	0.160937	0.0286616	1.29543	0.428877	SpaGE	Dataset1
GNG3	0.169683	0.0628796	1.28866	0.437293	SpaGE	Dataset1
GNGT2	0.202267	0.0609302	1.26312	0.467821	SpaGE	Dataset1
GPC4	0.146888	0.179027	1.30623	0.346153	SpaGE	Dataset1
GRAP	0.328725	0.29929	1.15868	0.432227	SpaGE	Dataset1
GSN	0.0400205	0.0731799	1.38563	0.476134	SpaGE	Dataset1
GYPA	0.0246615	0.0643419	1.39667	0.632927	SpaGE	Dataset1
GYPC	0.353952	0.264442	1.1367	0.389096	SpaGE	Dataset1
HAND1	0.49041	0.157458	1.00954	0.305891	SpaGE	Dataset1
HAND2	0.533524	0.182171	0.965895	0.249708	SpaGE	Dataset1
HAPLN1	0.52431	0.294604	0.975387	0.300733	SpaGE	Dataset1
HCN4	0.0398356	0.0273775	1.38576	0.559356	SpaGE	Dataset1
HEMGN	0.0384607	0.0290566	1.38675	0.655565	SpaGE	Dataset1
HES3	0.12385	0.0507699	1.32374	0.500253	SpaGE	Dataset1
HES7	0.234928	0.104606	1.23699	0.440478	SpaGE	Dataset1
HOXA1	0.227805	0.181982	1.24273	0.330803	SpaGE	Dataset1
HOXA10	0.339437	0.357585	1.1494	0.425892	SpaGE	Dataset1
HOXA11	0.447985	0.411764	1.05073	0.39861	SpaGE	Dataset1
HOXA13	0.0964488	0.126128	1.34429	0.562966	SpaGE	Dataset1
HOXA7	0.203747	0.233709	1.26195	0.454871	SpaGE	Dataset1
HOXA9	0.351682	0.357426	1.1387	0.423682	SpaGE	Dataset1
HOXB1	0.293829	0.186753	1.18842	0.350657	SpaGE	Dataset1
HOXB3	0.202725	0.140063	1.26276	0.376053	SpaGE	Dataset1
HOXB4	0.137911	0.103043	1.31308	0.380124	SpaGE	Dataset1
HOXB5	0.118864	0.104227	1.32751	0.430256	SpaGE	Dataset1
HOXB6	0.141471	0.0693463	1.31037	0.452311	SpaGE	Dataset1
HOXB8	0.0341868	0.0678838	1.38983	0.480359	SpaGE	Dataset1
HOXB9	0.0983935	0.12943	1.34284	0.47387	SpaGE	Dataset1
HOXC6	0.297401	0.338548	1.18541	0.449434	SpaGE	Dataset1
HOXC8	0.304163	0.313979	1.17969	0.441291	SpaGE	Dataset1
HOXC9	0.281098	0.276541	1.19908	0.469981	SpaGE	Dataset1
HOXD4	0.218969	0.236772	1.24982	0.456469	SpaGE	Dataset1
HOXD9	0.273352	0.191447	1.20553	0.388196	SpaGE	Dataset1
HSF1	0.427862	0.195135	1.06971	0.246325	SpaGE	Dataset1
ICAM2	0.251592	0.243906	1.22344	0.456475	SpaGE	Dataset1
IGF1	0.173511	0.211116	1.28568	0.51623	SpaGE	Dataset1
IGFBP3	0.0372666	0.0438262	1.38761	0.396357	SpaGE	Dataset1
IKZF1	0.17284	0.169006	1.2862	0.496865	SpaGE	Dataset1
IRX1	0.10456	0.0555284	1.33824	0.415626	SpaGE	Dataset1
IRX2	0.100344	0.107445	1.34138	0.470107	SpaGE	Dataset1
IRX3	0.142703	0.0380017	1.30942	0.334529	SpaGE	Dataset1
IRX5	0.18707	0.0990976	1.27509	0.414668	SpaGE	Dataset1
ISL1	0.385809	0.102664	1.10832	0.351877	SpaGE	Dataset1
ITGA3	0.300136	0.175094	1.1831	0.308911	SpaGE	Dataset1
ITGA4	0.0652467	0.0929465	1.3673	0.545153	SpaGE	Dataset1
JARID2	0.33623	0.144036	1.15219	0.213849	SpaGE	Dataset1
KCNG1	0.172797	0.162251	1.28624	0.425421	SpaGE	Dataset1
KDR	0.592764	0.113271	0.902481	0.304367	SpaGE	Dataset1
KITL	0.315863	0.314649	1.16973	0.308492	SpaGE	Dataset1
KLB	0.0575832	0.149925	1.37289	0.561299	SpaGE	Dataset1
KLF1	0.542962	0.380159	0.956073	0.388741	SpaGE	Dataset1
KMT2B	0.370364	0.284111	1.12217	0.151687	SpaGE	Dataset1
KMT2D	0.369358	0.381812	1.12307	0.189459	SpaGE	Dataset1
KRT18	0.56802	0.156431	0.929494	0.209854	SpaGE	Dataset1
LDHB	0.183849	0.0264436	1.27762	0.380745	SpaGE	Dataset1
LEF1	0.472745	0.186838	1.02689	0.195009	SpaGE	Dataset1
LEFTY1	0.0449627	0.055239	1.38205	0.518191	SpaGE	Dataset1
LEFTY2	0.104113	0.113622	1.33857	0.488322	SpaGE	Dataset1
LFNG	0.361256	0.168315	1.13026	0.302686	SpaGE	Dataset1
LHX1	0.155509	0.145688	1.29961	0.436808	SpaGE	Dataset1
LHX2	0.0388889	0.0626921	1.38644	0.497155	SpaGE	Dataset1
LIN28A	0.603965	0.168661	0.889983	0.0876748	SpaGE	Dataset1
LMO2	0.383564	0.112516	1.11035	0.379832	SpaGE	Dataset1
LRRC46	0.0354625	0.104197	1.38891	0.546391	SpaGE	Dataset1
LUM	0.0443611	0.0629756	1.38249	0.646859	SpaGE	Dataset1
LYL1	0.483901	0.333758	1.01597	0.356487	SpaGE	Dataset1
LYPD6B	0.0701882	0.0490468	1.36368	0.458362	SpaGE	Dataset1
MARCKS	0.502302	0.233577	0.997696	0.185787	SpaGE	Dataset1
MCL1	0.437817	0.186631	1.06036	0.210999	SpaGE	Dataset1
MEF2C	0.302592	0.226964	1.18102	0.411153	SpaGE	Dataset1
MEIS1	0.24599	0.266904	1.22801	0.317225	SpaGE	Dataset1
MEIS2	0.395068	0.33239	1.09994	0.196089	SpaGE	Dataset1
MEOX1	0.141806	0.107438	1.31011	0.439723	SpaGE	Dataset1
MESP2	0.235419	0.0390637	1.23659	0.438418	SpaGE	Dataset1
MIXL1	0.101399	0.0910464	1.3406	0.509106	SpaGE	Dataset1
MKRN1	0.289057	0.14743	1.19243	0.300234	SpaGE	Dataset1
MNT	0.286817	0.259331	1.19431	0.267764	SpaGE	Dataset1
MORC4	0.0694357	0.058532	1.36423	0.5159	SpaGE	Dataset1
MPL	0.0435463	0.0934617	1.38308	0.670138	SpaGE	Dataset1
MRAP	0.0773414	0.118511	1.35842	0.56136	SpaGE	Dataset1
MSX1	0.442778	0.111428	1.05567	0.293475	SpaGE	Dataset1
MSX2	0.293598	0.0536533	1.18861	0.334098	SpaGE	Dataset1
MYB	0.141559	0.0386367	1.3103	0.465078	SpaGE	Dataset1
MYH9	0.490079	0.163767	1.00987	0.122738	SpaGE	Dataset1
NANOG	-0.00712464	0.00747916	1.41924	0.498164	SpaGE	Dataset1
NEBL	0.306313	0.16767	1.17787	0.437213	SpaGE	Dataset1
NEFL	0.11857	0.00592097	1.32773	0.430078	SpaGE	Dataset1
NEPN	0.140877	0.0598615	1.31082	0.551847	SpaGE	Dataset1
NFE2	0.2448	0.281968	1.22898	0.496515	SpaGE	Dataset1
NID1	0.252103	0.10153	1.22303	0.34261	SpaGE	Dataset1
NKX1-2	0.129251	0.0306485	1.31966	0.461935	SpaGE	Dataset1
NKX2-3	0.195552	0.116007	1.26842	0.489637	SpaGE	Dataset1
NODAL	0.118528	0.0747714	1.32776	0.456685	SpaGE	Dataset1
NOTCH1	0.412225	0.155815	1.08423	0.24246	SpaGE	Dataset1
NR1D1	0.184139	0.169133	1.27739	0.442352	SpaGE	Dataset1
NR2F1	0.219697	0.216499	1.24924	0.470429	SpaGE	Dataset1
NRP1	0.337952	0.266041	1.15069	0.278824	SpaGE	Dataset1
OSR1	0.267702	0.181226	1.21021	0.41041	SpaGE	Dataset1
OTX2	0.340868	0.111521	1.14816	0.337162	SpaGE	Dataset1
OVOL2	0.131634	0.115372	1.31785	0.40449	SpaGE	Dataset1
PAX6	0.150104	0.150364	1.30376	0.500116	SpaGE	Dataset1
PAX8	0.0185314	0.0763352	1.40105	0.615664	SpaGE	Dataset1
PCDH19	0.285493	0.156279	1.19541	0.401062	SpaGE	Dataset1
PCGF2	0.453669	0.226899	1.0453	0.175179	SpaGE	Dataset1
PCGF3	0.34149	0.203248	1.14761	0.250762	SpaGE	Dataset1
PCGF5	0.213114	0.135439	1.2545	0.372344	SpaGE	Dataset1
PCGF6	0.25971	0.0595583	1.21679	0.436933	SpaGE	Dataset1
PCSK1N	0.179139	0.0711814	1.2813	0.436681	SpaGE	Dataset1
PDGFA	0.33495	0.0292688	1.1533	0.313727	SpaGE	Dataset1
PDGFRA	0.46561	0.149617	1.03382	0.242226	SpaGE	Dataset1
PECAM1	0.480746	0.254882	1.01907	0.355223	SpaGE	Dataset1
PER2	0.0276609	0.0271475	1.39452	0.505827	SpaGE	Dataset1
PERP	0.147667	0.122022	1.30563	0.445818	SpaGE	Dataset1
PIEZO2	0.0672481	0.0333427	1.36583	0.479773	SpaGE	Dataset1
PIM2	0.17129	0.0875803	1.28741	0.393013	SpaGE	Dataset1
PITX1	0.473526	0.308264	1.02613	0.311156	SpaGE	Dataset1
PLAC1	0.122708	0.0906838	1.32461	0.479502	SpaGE	Dataset1
PLEK	0.0163044	0.022801	1.40264	0.665179	SpaGE	Dataset1
PLP1	0.211921	0.097551	1.25545	0.307785	SpaGE	Dataset1
PLVAP	0.444814	0.0563501	1.05374	0.343711	SpaGE	Dataset1
PODXL	0.497533	0.376049	1.00246	0.143719	SpaGE	Dataset1
POPDC2	0.499259	0.389603	1.00074	0.338233	SpaGE	Dataset1
POSTN	0.00391705	0.0510997	1.41144	0.667437	SpaGE	Dataset1
POU3F1	0.191381	0.0335166	1.27171	0.397362	SpaGE	Dataset1
POU5F1	0.12325	0.00722811	1.3242	0.501218	SpaGE	Dataset1
PRDM1	0.136826	0.119915	1.31391	0.45861	SpaGE	Dataset1
PRRX1	0.167647	0.0859025	1.29023	0.410613	SpaGE	Dataset1
PRRX2	0.445521	0.193552	1.05307	0.272851	SpaGE	Dataset1
PSMB8	0.0681847	0.0942861	1.36515	0.470078	SpaGE	Dataset1
PTN	0.408475	0.28636	1.08768	0.229075	SpaGE	Dataset1
RAB27B	0.0604051	0.116324	1.37084	0.563963	SpaGE	Dataset1
RAMP2	0.193121	0.149187	1.27034	0.302522	SpaGE	Dataset1
RGL1	0.198754	0.164832	1.2659	0.317868	SpaGE	Dataset1
RHOJ	0.288776	0.277026	1.19266	0.428811	SpaGE	Dataset1
RSPO3	0.201246	0.0839908	1.26393	0.430756	SpaGE	Dataset1
RUNX1	0.159617	0.0464967	1.29644	0.438928	SpaGE	Dataset1
SALL3	0.32678	0.0858852	1.16036	0.264645	SpaGE	Dataset1
SAMD3	0.0995394	0.142258	1.34198	0.49378	SpaGE	Dataset1
SETD1A	0.459767	0.375635	1.03945	0.14682	SpaGE	Dataset1
SETD1B	0.402763	0.247434	1.09292	0.186585	SpaGE	Dataset1
SETD2	0.423248	0.212509	1.07401	0.199679	SpaGE	Dataset1
SFMBT2	0.0736171	0.0826794	1.36116	0.493977	SpaGE	Dataset1
SFRP1	0.225378	0.109979	1.24469	0.257934	SpaGE	Dataset1
SFRP2	0.371959	0.103271	1.12075	0.244873	SpaGE	Dataset1
SFRP5	0.0205887	0.134664	1.39958	0.544889	SpaGE	Dataset1
SHH	0.337623	0.400324	1.15098	0.439665	SpaGE	Dataset1
SHISA2	0.182544	0.192632	1.27864	0.273555	SpaGE	Dataset1
SIX1	0.0743096	0.116116	1.36065	0.477064	SpaGE	Dataset1
SIX3	0.0883527	0.08545	1.35029	0.474764	SpaGE	Dataset1
SLC38A5	0.22326	0.215641	1.24639	0.416354	SpaGE	Dataset1
SLC7A3	-0.0227249	0.000246372	1.43019	0.456271	SpaGE	Dataset1
SMARCD3	0.466358	0.165036	1.03309	0.310658	SpaGE	Dataset1
SMIM1	0.287222	0.0996979	1.19397	0.340096	SpaGE	Dataset1
SMOC2	0.106932	0.0300167	1.33646	0.504931	SpaGE	Dataset1
SNAI1	0.279882	0.080381	1.2001	0.316839	SpaGE	Dataset1
SOAT2	0.0619552	0.111828	1.3697	0.486909	SpaGE	Dataset1
SOCS2	0.162525	0.0433264	1.2942	0.448242	SpaGE	Dataset1
SORD	0.107341	0.107875	1.33616	0.389864	SpaGE	Dataset1
SOX10	-0.0168286	0.0200048	1.42606	0.638754	SpaGE	Dataset1
SOX17	0.0601263	0.10728	1.37104	0.474774	SpaGE	Dataset1
SOX18	0.37807	0.302843	1.11528	0.427457	SpaGE	Dataset1
SOX2	0.39632	0.204233	1.0988	0.235953	SpaGE	Dataset1
SOX4	0.522052	0.256747	0.977699	0.117513	SpaGE	Dataset1
SOX7	0.560553	0.2999	0.937494	0.316138	SpaGE	Dataset1
SP5	0.280999	0.078738	1.19917	0.368825	SpaGE	Dataset1
SPI1	0.0713364	0.103485	1.36284	0.55463	SpaGE	Dataset1
SPRY4	0.194247	0.110694	1.26945	0.395014	SpaGE	Dataset1
STMN2	0.158302	0.0181341	1.29746	0.454515	SpaGE	Dataset1
SUZ12	0.362295	0.212803	1.12934	0.203051	SpaGE	Dataset1
T	0.219911	0.021868	1.24907	0.473619	SpaGE	Dataset1
TAGLN	0.26447	0.0939967	1.21287	0.377055	SpaGE	Dataset1
TAL1	0.563068	0.301927	0.934807	0.308553	SpaGE	Dataset1
TBX1	0.0740943	0.110906	1.36081	0.556569	SpaGE	Dataset1
TBX3	0.383527	0.0831587	1.11038	0.305747	SpaGE	Dataset1
TBX4	0.336355	0.0842688	1.15208	0.452888	SpaGE	Dataset1
TBX5	0.362897	0.245529	1.12881	0.436208	SpaGE	Dataset1
TBX6	0.194268	0.119926	1.26943	0.443098	SpaGE	Dataset1
TCF7L1	0.481907	0.329632	1.01793	0.140681	SpaGE	Dataset1
TDO2	0.0587636	0.101559	1.37203	0.527138	SpaGE	Dataset1
TEAD2	0.649006	0.290385	0.837847	0.0858284	SpaGE	Dataset1
TET1	0.267044	0.093037	1.21075	0.344254	SpaGE	Dataset1
TET2	0.191444	0.197572	1.27166	0.436101	SpaGE	Dataset1
TET3	0.424797	0.370265	1.07257	0.153031	SpaGE	Dataset1
TEX19.1	0.0131056	0.0336138	1.40492	0.54267	SpaGE	Dataset1
TFAP2A	0.17536	0.0944586	1.28424	0.436682	SpaGE	Dataset1
TFAP2B	0.0132475	0.0515165	1.40481	0.655767	SpaGE	Dataset1
TFAP2C	0.109058	0.107691	1.33487	0.487127	SpaGE	Dataset1
TGM1	0.0595668	0.10358	1.37145	0.559586	SpaGE	Dataset1
THBS1	0.0460171	0.0248377	1.38129	0.525192	SpaGE	Dataset1
TINAGL1	0.15137	0.108785	1.30279	0.458504	SpaGE	Dataset1
TJP2	0.318007	0.193552	1.1679	0.200008	SpaGE	Dataset1
TMEM108	0.398074	0.163335	1.0972	0.354691	SpaGE	Dataset1
TMEM119	0.560849	0.170558	0.937177	0.285503	SpaGE	Dataset1
TMEM37	0.102811	0.132878	1.33954	0.461184	SpaGE	Dataset1
TREML1	0.00271999	0.0503652	1.41229	0.678986	SpaGE	Dataset1
TRIM10	0.338078	0.376885	1.15058	0.501927	SpaGE	Dataset1
TTN	-0.0102278	0.0667787	1.42143	0.68335	SpaGE	Dataset1
TWIST2	0.261059	0.232975	1.21568	0.428885	SpaGE	Dataset1
USP28	0.157309	0.0983047	1.29822	0.330803	SpaGE	Dataset1
VAMP5	0.0933711	0.12682	1.34657	0.47692	SpaGE	Dataset1
VCAM1	0.0622807	0.0965606	1.36947	0.580927	SpaGE	Dataset1
WDR5	0.405988	0.0927947	1.08996	0.247414	SpaGE	Dataset1
WISP1	0.0803045	0.117391	1.35624	0.532658	SpaGE	Dataset1
WNT11	0.138202	0.142004	1.31286	0.480968	SpaGE	Dataset1
WNT2	0.214834	0.0663423	1.25313	0.388096	SpaGE	Dataset1
WNT2B	0.179778	0.0956244	1.2808	0.462935	SpaGE	Dataset1
WNT3	0.127817	0.0746516	1.32074	0.462868	SpaGE	Dataset1
WNT3A	0.128966	0.131779	1.31987	0.457989	SpaGE	Dataset1
WNT5A	0.493604	0.0759107	1.00638	0.26478	SpaGE	Dataset1
WNT5B	0.316517	0.127845	1.16917	0.314598	SpaGE	Dataset1
WNT8A	0.130005	0.133566	1.31909	0.433303	SpaGE	Dataset1
XIST	0.351434	0.108563	1.13892	0.198817	SpaGE	Dataset1
ZFP444	0.397127	0.14399	1.09806	0.255545	SpaGE	Dataset1
ZFP57	0.275676	0.17463	1.2036	0.244251	SpaGE	Dataset1
ZIC3	0.2168	0.0557979	1.25156	0.422795	SpaGE	Dataset1
ABCC4	0.00567614	0.0462053	1.41019	0.488117	Seurat	Dataset1
ACP5	-0.0320819	0.0181707	1.43672	0.471157	Seurat	Dataset1
ACVR1	0.0712287	0.0981934	1.36292	0.442202	Seurat	Dataset1
ACVR2A	0.0402088	0.0564835	1.38549	0.430418	Seurat	Dataset1
ADORA2B	-0.0231684	0.0256042	1.4305	0.552628	Seurat	Dataset1
AFP	0.0454555	0.1763	1.3817	0.539385	Seurat	Dataset1
AHNAK	0.425987	0.461506	1.07146	0.305992	Seurat	Dataset1
AKR1C19	0.0528414	0.110728	1.37634	0.510439	Seurat	Dataset1
ALAS2	0.204926	0.380092	1.26101	0.474605	Seurat	Dataset1
ALDH1A2	0.126952	0.211862	1.3214	0.431189	Seurat	Dataset1
ALDH2	0.115791	0.120269	1.32982	0.309103	Seurat	Dataset1
ALDOB	0.00414007	0.0681091	1.41128	0.55723	Seurat	Dataset1
ALX1	0.0137016	0.063313	1.40449	0.562249	Seurat	Dataset1
APLN	-0.00058831	0.0400835	1.41463	0.420995	Seurat	Dataset1
APLNR	0.372277	0.10636	1.12047	0.3885	Seurat	Dataset1
APOA4	0.0118623	0.0727957	1.4058	0.546049	Seurat	Dataset1
APOB	-0.014286	0.0348101	1.42428	0.539921	Seurat	Dataset1
AQP3	0.0406311	0.110245	1.38519	0.540834	Seurat	Dataset1
AQP8	0.0054532	0.0590111	1.41035	0.546701	Seurat	Dataset1
ARHGDIB	0.0842728	0.111221	1.35331	0.512014	Seurat	Dataset1
ARL4D	0.0647757	0.0944761	1.36764	0.446797	Seurat	Dataset1
ASH2L	0.116948	0.0471918	1.32895	0.276638	Seurat	Dataset1
ASS1	-0.00101088	0.0311587	1.41493	0.482406	Seurat	Dataset1
ATP1B1	0.0146669	0.0455221	1.4038	0.453632	Seurat	Dataset1
AXIN2	0.268715	0.150062	1.20937	0.272429	Seurat	Dataset1
BAK1	0.179293	0.0900789	1.28118	0.238687	Seurat	Dataset1
BAMBI	0.534676	0.173697	0.964701	0.259334	Seurat	Dataset1
BCL2	0.0287482	0.0449765	1.39374	0.463061	Seurat	Dataset1
BID	0.0588637	0.0238762	1.37196	0.457037	Seurat	Dataset1
BIN2	0.0441972	0.0398721	1.38261	0.459385	Seurat	Dataset1
BMI1	0.0445592	0.0510151	1.38235	0.439315	Seurat	Dataset1
BMP2	0.133631	0.0649838	1.31634	0.484745	Seurat	Dataset1
BMP4	0.346656	0.187777	1.1431	0.308515	Seurat	Dataset1
BMP5	0.100278	0.145391	1.34143	0.488555	Seurat	Dataset1
BMP7	0.192142	0.086289	1.27111	0.35964	Seurat	Dataset1
BMPER	0.0560897	0.0729094	1.37398	0.500508	Seurat	Dataset1
CAR7	-0.0319463	0.0230145	1.43663	0.545855	Seurat	Dataset1
CBFA2T3	0.287256	0.285829	1.19394	0.416217	Seurat	Dataset1
CCNG1	0.0497048	0.0388476	1.37862	0.442166	Seurat	Dataset1
CD34	0.0849277	0.0415152	1.35283	0.508419	Seurat	Dataset1
CD8A	0.0210237	0.0612898	1.39927	0.607522	Seurat	Dataset1
CDH1	0.230331	0.0344349	1.2407	0.402696	Seurat	Dataset1
CDH2	0.134581	0.135355	1.31561	0.232997	Seurat	Dataset1
CDH5	0.646628	0.585348	0.840681	0.285624	Seurat	Dataset1
CDX1	0.0941514	0.0747103	1.34599	0.458622	Seurat	Dataset1
CDX2	0.258644	0.0615488	1.21767	0.412161	Seurat	Dataset1
CDX4	0.29862	0.198334	1.18438	0.457267	Seurat	Dataset1
CER1	-0.0195374	0.0568825	1.42796	0.563778	Seurat	Dataset1
CERS4	0.0467569	0.0762868	1.38076	0.408158	Seurat	Dataset1
CHRD	0.158514	0.188939	1.29729	0.505528	Seurat	Dataset1
CLDN4	0.273929	0.169022	1.20505	0.384404	Seurat	Dataset1
CLDN5	0.0936556	0.279042	1.34636	0.530142	Seurat	Dataset1
CLIC6	0.0881692	0.0664726	1.35043	0.486889	Seurat	Dataset1
CNTFR	0.225099	0.244336	1.24491	0.259441	Seurat	Dataset1
COL1A1	0.446754	0.462585	1.0519	0.352428	Seurat	Dataset1
COL1A2	0.088731	0.14319	1.35001	0.41999	Seurat	Dataset1
COL26A1	0.234954	0.260419	1.23697	0.387703	Seurat	Dataset1
COL4A1	0.2084	0.196485	1.25825	0.232603	Seurat	Dataset1
CORO1A	0.0611117	0.0398408	1.37032	0.469228	Seurat	Dataset1
CPM	0.288756	0.0790072	1.19268	0.412425	Seurat	Dataset1
CPN1	0.292659	0.29697	1.1894	0.418805	Seurat	Dataset1
CXCL12	-0.0719411	-0.00206976	1.4642	0.42277	Seurat	Dataset1
CYP26A1	-0.0453529	0.00683873	1.44593	0.505692	Seurat	Dataset1
DDIT4L	0.0365423	0.0671525	1.38813	0.488926	Seurat	Dataset1
DKK1	0.0304318	0.130445	1.39253	0.495017	Seurat	Dataset1
DLK1	0.240107	0.222006	1.2328	0.324475	Seurat	Dataset1
DLL1	0.296392	0.065406	1.18626	0.413299	Seurat	Dataset1
DLL3	0.334616	0.0620899	1.15359	0.406509	Seurat	Dataset1
DNAJB13	0.0824879	0.0667076	1.35463	0.583279	Seurat	Dataset1
DND1	-0.0187589	0.0751442	1.42742	0.509031	Seurat	Dataset1
DNMT3A	0.0100118	0.0454861	1.40712	0.243137	Seurat	Dataset1
DNMT3B	0.0753056	0.0291633	1.35992	0.292049	Seurat	Dataset1
DNMT3L	0.05792	0.0749828	1.37265	0.50955	Seurat	Dataset1
DPPA2	-0.0044026	0.0376533	1.41732	0.493933	Seurat	Dataset1
DUSP6	0.00173224	0.0202333	1.41299	0.299282	Seurat	Dataset1
EED	0.140363	0.0514002	1.31121	0.318695	Seurat	Dataset1
EFNA5	0.137574	0.149216	1.31334	0.289005	Seurat	Dataset1
ELF5	-0.0131954	0.0131005	1.42351	0.512519	Seurat	Dataset1
EN1	-0.0283091	0.136922	1.43409	0.572759	Seurat	Dataset1
ENG	0.472381	0.255678	1.02725	0.380876	Seurat	Dataset1
EOMES	-0.0412754	-0.000735009	1.4431	0.48554	Seurat	Dataset1
EP300	0.148478	0.155573	1.30501	0.181042	Seurat	Dataset1
EPCAM	0.116261	0.0116584	1.32947	0.46916	Seurat	Dataset1
EPHA5	-0.00991941	0.0605408	1.42121	0.610108	Seurat	Dataset1
EPOR	0.380898	0.167962	1.11275	0.391835	Seurat	Dataset1
ERG	0.25896	0.148268	1.21741	0.513657	Seurat	Dataset1
ESAM	0.594442	0.52577	0.90062	0.351606	Seurat	Dataset1
ETS1	0.17829	0.095605	1.28196	0.381572	Seurat	Dataset1
ETV4	-0.01309	0.0125257	1.42344	0.489486	Seurat	Dataset1
EVX1	0.275008	0.0536565	1.20415	0.44633	Seurat	Dataset1
EZH1	0.0772285	0.0885384	1.35851	0.421548	Seurat	Dataset1
EZH2	0.2975	0.123008	1.18533	0.195903	Seurat	Dataset1
F2R	0.240569	0.207833	1.23242	0.25749	Seurat	Dataset1
F2RL2	0.0382363	0.169848	1.38691	0.648524	Seurat	Dataset1
FAM181B	0.184004	0.0709748	1.27749	0.385505	Seurat	Dataset1
FEZF1	0.0158273	0.0404227	1.40298	0.660287	Seurat	Dataset1
FGF10	0.0686024	0.076871	1.36484	0.482364	Seurat	Dataset1
FGF15	0.00335192	0.0154457	1.41184	0.489862	Seurat	Dataset1
FGF17	-0.0472902	0.0121688	1.44727	0.499235	Seurat	Dataset1
FGF3	0.0548263	0.0507558	1.3749	0.517556	Seurat	Dataset1
FGF5	0.0044909	0.0145082	1.41103	0.517072	Seurat	Dataset1
FGFR1	0.27929	0.215648	1.20059	0.161062	Seurat	Dataset1
FGFR2	0.0944548	0.123286	1.34577	0.273338	Seurat	Dataset1
FGFR3	0.0581049	0.124191	1.37251	0.440031	Seurat	Dataset1
FGFR4	0.10127	0.147919	1.34069	0.523999	Seurat	Dataset1
FLI1	0.457946	0.446972	1.0412	0.407659	Seurat	Dataset1
FOLR1	0.0117891	0.0407215	1.40585	0.510097	Seurat	Dataset1
FOXA1	0.504654	0.534509	0.995336	0.337433	Seurat	Dataset1
FOXA2	0.174959	0.130133	1.28456	0.389515	Seurat	Dataset1
FOXB1	0.175143	0.213607	1.28441	0.381666	Seurat	Dataset1
FOXC2	0.185889	0.178734	1.27602	0.435686	Seurat	Dataset1
FOXD4	0.048885	0.182104	1.37921	0.609791	Seurat	Dataset1
FOXF1	0.367844	0.127843	1.12442	0.330234	Seurat	Dataset1
FOXH1	0.0249806	0.0758501	1.39644	0.532025	Seurat	Dataset1
FST	0.1215	0.0573917	1.32552	0.402208	Seurat	Dataset1
FURIN	0.156359	0.159763	1.29895	0.271177	Seurat	Dataset1
FXYD2	-0.0743252	-0.0127122	1.46583	0.566313	Seurat	Dataset1
FZD2	0.181082	0.147004	1.27978	0.164025	Seurat	Dataset1
GATA1	0.528933	0.246745	0.970636	0.41424	Seurat	Dataset1
GATA2	0.178619	0.07723	1.2817	0.425733	Seurat	Dataset1
GATA3	0.113224	0.103767	1.33175	0.415673	Seurat	Dataset1
GATA4	0.225802	0.0973798	1.24435	0.379978	Seurat	Dataset1
GATA5	0.540972	0.515275	0.958152	0.301022	Seurat	Dataset1
GATA6	0.312364	0.138069	1.17272	0.341062	Seurat	Dataset1
GBX2	0.0847741	0.0899013	1.35294	0.451115	Seurat	Dataset1
GDF3	0.0249673	0.0950698	1.39645	0.537268	Seurat	Dataset1
GFI1	0.0348978	0.0590624	1.38932	0.610492	Seurat	Dataset1
GFI1B	0.253492	0.314089	1.22189	0.5013	Seurat	Dataset1
GIPC2	-0.0310305	0.0183176	1.43599	0.543708	Seurat	Dataset1
GJB3	0.224862	0.171117	1.2451	0.457901	Seurat	Dataset1
GJB5	0.045358	0.0765697	1.38177	0.483431	Seurat	Dataset1
GM2694	0.0345749	0.0433697	1.38955	0.492204	Seurat	Dataset1
GMPR	0.0484573	0.0766457	1.37952	0.464695	Seurat	Dataset1
GNG3	0.0845869	0.0467749	1.35308	0.45412	Seurat	Dataset1
GNGT2	0.113926	0.0658863	1.33122	0.495159	Seurat	Dataset1
GPC4	-0.0114868	0.0738111	1.42231	0.397139	Seurat	Dataset1
GRAP	0.313858	0.250737	1.17145	0.473448	Seurat	Dataset1
GSN	-0.0186997	0.0540128	1.42737	0.518046	Seurat	Dataset1
GYPA	0.0327658	0.0475886	1.39085	0.652809	Seurat	Dataset1
GYPC	0.372261	0.294076	1.12048	0.402288	Seurat	Dataset1
HAND1	0.48794	0.210509	1.01199	0.317406	Seurat	Dataset1
HAND2	0.411319	0.287744	1.08506	0.297102	Seurat	Dataset1
HAPLN1	0.56183	0.513794	0.936131	0.360151	Seurat	Dataset1
HCN4	-0.0160171	0.155554	1.42549	0.622114	Seurat	Dataset1
HEMGN	0.00119128	0.00948979	1.41337	0.680377	Seurat	Dataset1
HES3	0.00109423	0.135405	1.41344	0.572952	Seurat	Dataset1
HES7	0.108375	0.154507	1.33538	0.482866	Seurat	Dataset1
HOXA1	0.12247	0.134786	1.32479	0.37095	Seurat	Dataset1
HOXA10	0.396729	0.421623	1.09843	0.440836	Seurat	Dataset1
HOXA11	0.502375	0.417466	0.997622	0.413148	Seurat	Dataset1
HOXA13	0.122453	0.0903095	1.3248	0.572084	Seurat	Dataset1
HOXA7	0.158769	0.188513	1.2971	0.503019	Seurat	Dataset1
HOXA9	0.283532	0.0821358	1.19705	0.474592	Seurat	Dataset1
HOXB1	0.223016	0.201841	1.24658	0.382804	Seurat	Dataset1
HOXB3	0.102886	0.129888	1.33949	0.462948	Seurat	Dataset1
HOXB4	0.0848527	0.139733	1.35288	0.432572	Seurat	Dataset1
HOXB5	0.106109	0.155441	1.33708	0.494284	Seurat	Dataset1
HOXB6	0.116497	0.166282	1.32929	0.497081	Seurat	Dataset1
HOXB8	0.00414202	0.0599352	1.41128	0.551588	Seurat	Dataset1
HOXB9	0.0714368	0.0850516	1.36276	0.52555	Seurat	Dataset1
HOXC6	0.301409	0.293947	1.18202	0.485735	Seurat	Dataset1
HOXC8	0.239599	0.130412	1.23321	0.514724	Seurat	Dataset1
HOXC9	0.204531	0.120584	1.26132	0.537469	Seurat	Dataset1
HOXD4	0.1903	0.0911353	1.27256	0.505747	Seurat	Dataset1
HOXD9	0.242437	0.274368	1.2309	0.436219	Seurat	Dataset1
HSF1	0.147185	0.0762506	1.306	0.298213	Seurat	Dataset1
ICAM2	0.227912	0.245927	1.24265	0.512392	Seurat	Dataset1
IGF1	0.0973539	0.105203	1.34361	0.565322	Seurat	Dataset1
IGFBP3	-0.0191937	0.101906	1.42772	0.438736	Seurat	Dataset1
IKZF1	0.183393	0.185873	1.27797	0.519309	Seurat	Dataset1
IRX1	-0.0104928	0.0334534	1.42161	0.467394	Seurat	Dataset1
IRX2	0.0480537	0.0839965	1.37982	0.493837	Seurat	Dataset1
IRX3	0.00949309	0.0119869	1.40748	0.368313	Seurat	Dataset1
IRX5	0.067193	0.0807054	1.36587	0.458388	Seurat	Dataset1
ISL1	0.405546	0.241512	1.09037	0.363167	Seurat	Dataset1
ITGA3	0.120231	0.133074	1.32648	0.369661	Seurat	Dataset1
ITGA4	0.0471136	0.060574	1.3805	0.575197	Seurat	Dataset1
JARID2	0.104891	0.0656156	1.33799	0.249116	Seurat	Dataset1
KCNG1	0.00801275	0.0673234	1.40854	0.522276	Seurat	Dataset1
KDR	0.567496	0.253588	0.930058	0.345769	Seurat	Dataset1
KITL	0.113724	0.170684	1.33137	0.407062	Seurat	Dataset1
KLB	0.00635751	0.121553	1.40971	0.582426	Seurat	Dataset1
KLF1	0.501412	0.370382	0.998587	0.406466	Seurat	Dataset1
KMT2B	0.131762	0.148891	1.31775	0.192009	Seurat	Dataset1
KMT2D	0.0574629	0.0584869	1.37298	0.279502	Seurat	Dataset1
KRT18	0.56047	0.332909	0.937582	0.228195	Seurat	Dataset1
LDHB	0.0163663	0.00765602	1.40259	0.410461	Seurat	Dataset1
LEF1	0.377081	0.186504	1.11617	0.229673	Seurat	Dataset1
LEFTY1	-0.0341167	0.00998119	1.43814	0.591363	Seurat	Dataset1
LEFTY2	0.00441319	0.0441948	1.41109	0.54081	Seurat	Dataset1
LFNG	0.238805	0.190659	1.23385	0.337877	Seurat	Dataset1
LHX1	0.00168122	0.052662	1.41302	0.490124	Seurat	Dataset1
LHX2	-0.0217876	0.0483709	1.42954	0.554546	Seurat	Dataset1
LIN28A	0.378682	0.141459	1.11474	0.122021	Seurat	Dataset1
LMO2	0.366956	0.204999	1.12521	0.415232	Seurat	Dataset1
LRRC46	0.0121291	0.0842584	1.40561	0.598478	Seurat	Dataset1
LUM	-0.00322747	0.0123443	1.41649	0.689257	Seurat	Dataset1
LYL1	0.437922	0.444145	1.06026	0.400354	Seurat	Dataset1
LYPD6B	-0.00307824	0.0275682	1.41639	0.499551	Seurat	Dataset1
MARCKS	0.359642	0.174907	1.13169	0.220578	Seurat	Dataset1
MCL1	0.181343	0.106892	1.27958	0.257882	Seurat	Dataset1
MEF2C	0.29909	0.32777	1.18399	0.446109	Seurat	Dataset1
MEIS1	0.143242	0.179076	1.30901	0.356734	Seurat	Dataset1
MEIS2	0.285216	0.289736	1.19565	0.224754	Seurat	Dataset1
MEOX1	0.11722	0.145328	1.32874	0.479139	Seurat	Dataset1
MESP2	0.183627	0.0757875	1.27779	0.475755	Seurat	Dataset1
MIXL1	0.0051023	0.0396633	1.4106	0.542865	Seurat	Dataset1
MKRN1	0.148404	0.079073	1.30506	0.322039	Seurat	Dataset1
MNT	0.0438131	0.0792719	1.38289	0.351835	Seurat	Dataset1
MORC4	-0.00415064	0.0136139	1.41715	0.542621	Seurat	Dataset1
MPL	-0.0112647	0.0999316	1.42216	0.68014	Seurat	Dataset1
MRAP	0.0773352	0.0562116	1.35843	0.618792	Seurat	Dataset1
MSX1	0.331269	0.111051	1.15649	0.339433	Seurat	Dataset1
MSX2	0.199222	0.0501121	1.26553	0.375578	Seurat	Dataset1
MYB	0.108052	0.0534958	1.33563	0.479261	Seurat	Dataset1
MYH9	0.272858	0.168956	1.20594	0.167858	Seurat	Dataset1
NANOG	0.0373365	0.0280922	1.38756	0.49292	Seurat	Dataset1
NEBL	0.18782	0.215404	1.2745	0.504838	Seurat	Dataset1
NEFL	0.0528365	0.0158609	1.37635	0.444003	Seurat	Dataset1
NEPN	0.0547704	0.167368	1.37494	0.586117	Seurat	Dataset1
NFE2	0.233141	0.239999	1.23843	0.53164	Seurat	Dataset1
NID1	0.117375	0.176676	1.32863	0.426739	Seurat	Dataset1
NKX1-2	0.0676722	0.0436575	1.36552	0.483357	Seurat	Dataset1
NKX2-3	-0.00342259	0.194969	1.41663	0.598391	Seurat	Dataset1
NODAL	0.0254488	0.0628354	1.3961	0.494157	Seurat	Dataset1
NOTCH1	0.302838	0.177815	1.18081	0.269316	Seurat	Dataset1
NR1D1	0.0524012	0.0866032	1.37666	0.499406	Seurat	Dataset1
NR2F1	0.0515109	0.0270152	1.37731	0.560898	Seurat	Dataset1
NRP1	0.246892	0.260798	1.22728	0.345509	Seurat	Dataset1
OSR1	0.240576	0.293261	1.23242	0.433378	Seurat	Dataset1
OTX2	0.290474	0.11583	1.19124	0.349649	Seurat	Dataset1
OVOL2	0.0399643	0.0672931	1.38567	0.431149	Seurat	Dataset1
PAX6	0.0364886	0.112096	1.38817	0.56941	Seurat	Dataset1
PAX8	0.0414245	0.0836726	1.38461	0.595127	Seurat	Dataset1
PCDH19	0.195066	0.173382	1.26881	0.439875	Seurat	Dataset1
PCGF2	0.204557	0.128033	1.2613	0.215932	Seurat	Dataset1
PCGF3	0.0877648	0.0898068	1.35073	0.288996	Seurat	Dataset1
PCGF5	0.0731573	0.0692255	1.3615	0.407558	Seurat	Dataset1
PCGF6	0.119913	0.0368527	1.32672	0.463243	Seurat	Dataset1
PCSK1N	0.113191	0.0637478	1.33177	0.453732	Seurat	Dataset1
PDGFA	0.273359	0.0492233	1.20552	0.341989	Seurat	Dataset1
PDGFRA	0.292083	0.177367	1.18989	0.292287	Seurat	Dataset1
PECAM1	0.423632	0.363256	1.07366	0.413975	Seurat	Dataset1
PER2	-0.0190817	0.0438471	1.42764	0.556877	Seurat	Dataset1
PERP	0.0347591	0.0373334	1.38942	0.479221	Seurat	Dataset1
PIEZO2	-0.00797269	0.0539411	1.41984	0.530046	Seurat	Dataset1
PIM2	0.114654	0.0575979	1.33067	0.406976	Seurat	Dataset1
PITX1	0.32261	0.375907	1.16395	0.381984	Seurat	Dataset1
PLAC1	0.0566019	0.101932	1.37361	0.526762	Seurat	Dataset1
PLEK	0.00370414	0.00859906	1.41159	0.670236	Seurat	Dataset1
PLP1	0.0479705	0.0689611	1.37988	0.391373	Seurat	Dataset1
PLVAP	0.397781	0.148736	1.09747	0.354107	Seurat	Dataset1
PODXL	0.380821	0.332243	1.11282	0.167587	Seurat	Dataset1
POPDC2	0.461238	0.464906	1.03804	0.358592	Seurat	Dataset1
POSTN	-0.00619165	0.0605723	1.41858	0.673306	Seurat	Dataset1
POU3F1	0.111468	0.0240113	1.33307	0.416534	Seurat	Dataset1
POU5F1	0.0301147	0.00365911	1.39276	0.518753	Seurat	Dataset1
PRDM1	0.0453807	0.137772	1.38175	0.538639	Seurat	Dataset1
PRRX1	0.0654988	0.137203	1.36711	0.508663	Seurat	Dataset1
PRRX2	0.310436	0.283911	1.17436	0.32668	Seurat	Dataset1
PSMB8	-0.0154172	0.0685289	1.42507	0.513395	Seurat	Dataset1
PTN	0.229885	0.218539	1.24106	0.266111	Seurat	Dataset1
RAB27B	0.0239941	0.089915	1.39714	0.6231	Seurat	Dataset1
RAMP2	0.0669872	0.0845971	1.36603	0.344625	Seurat	Dataset1
RGL1	0.0448779	0.0956842	1.38212	0.380298	Seurat	Dataset1
RHOJ	0.23784	0.266461	1.23463	0.484289	Seurat	Dataset1
RSPO3	0.128485	0.0774846	1.32024	0.459335	Seurat	Dataset1
RUNX1	0.0782737	0.0394593	1.35774	0.482707	Seurat	Dataset1
SALL3	0.159917	0.0751958	1.29621	0.301017	Seurat	Dataset1
SAMD3	0.0886184	0.121115	1.3501	0.53618	Seurat	Dataset1
SETD1A	0.195118	0.209495	1.26876	0.194347	Seurat	Dataset1
SETD1B	0.11146	0.133382	1.33307	0.238235	Seurat	Dataset1
SETD2	0.205759	0.165436	1.26035	0.236195	Seurat	Dataset1
SFMBT2	-0.00254051	0.0259505	1.41601	0.520558	Seurat	Dataset1
SFRP1	0.128788	0.100765	1.32001	0.286423	Seurat	Dataset1
SFRP2	0.282714	0.140282	1.19774	0.258637	Seurat	Dataset1
SFRP5	-0.019853	0.193903	1.42818	0.59681	Seurat	Dataset1
SHH	0.468152	0.362088	1.03136	0.382622	Seurat	Dataset1
SHISA2	0.0623709	0.129701	1.3694	0.318109	Seurat	Dataset1
SIX1	-0.00930021	0.0838283	1.42077	0.542302	Seurat	Dataset1
SIX3	0.0710041	0.206479	1.36308	0.499723	Seurat	Dataset1
SLC38A5	0.137179	0.170611	1.31364	0.47272	Seurat	Dataset1
SLC7A3	-0.000659927	0.0116822	1.41468	0.45212	Seurat	Dataset1
SMARCD3	0.395904	0.211115	1.09918	0.341576	Seurat	Dataset1
SMIM1	0.160702	0.111982	1.29561	0.384719	Seurat	Dataset1
SMOC2	0.04844	0.0627594	1.37954	0.553286	Seurat	Dataset1
SNAI1	0.109704	0.0647795	1.33439	0.358679	Seurat	Dataset1
SOAT2	-0.0371251	0.0178649	1.44023	0.525825	Seurat	Dataset1
SOCS2	0.0332272	0.0291535	1.39052	0.472992	Seurat	Dataset1
SORD	-0.0232424	0.00707288	1.43055	0.421068	Seurat	Dataset1
SOX10	-0.023051	0.171216	1.43042	0.65687	Seurat	Dataset1
SOX17	-0.02413	0.029668	1.43117	0.530055	Seurat	Dataset1
SOX18	0.105077	0.193259	1.33785	0.564761	Seurat	Dataset1
SOX2	0.255439	0.0979057	1.2203	0.264048	Seurat	Dataset1
SOX4	0.305902	0.150113	1.17822	0.146592	Seurat	Dataset1
SOX7	0.512298	0.440622	0.987625	0.373452	Seurat	Dataset1
SP5	0.172896	0.0658297	1.28616	0.405627	Seurat	Dataset1
SPI1	0.0291214	0.0649462	1.39347	0.601114	Seurat	Dataset1
SPRY4	-0.0391934	0.0142974	1.44166	0.468794	Seurat	Dataset1
STMN2	0.0765367	0.0181031	1.35902	0.471259	Seurat	Dataset1
SUZ12	0.0551148	0.0650727	1.37469	0.246078	Seurat	Dataset1
T	0.378462	0.0505922	1.11493	0.466987	Seurat	Dataset1
TAGLN	0.145287	0.154962	1.30745	0.436513	Seurat	Dataset1
TAL1	0.538893	0.48666	0.96032	0.325877	Seurat	Dataset1
TBX1	0.0391605	0.144199	1.38625	0.596251	Seurat	Dataset1
TBX3	0.227047	0.113513	1.24334	0.364586	Seurat	Dataset1
TBX4	0.126139	0.323928	1.32201	0.551974	Seurat	Dataset1
TBX5	0.238937	0.32221	1.23374	0.488964	Seurat	Dataset1
TBX6	0.12487	0.120005	1.32297	0.491273	Seurat	Dataset1
TCF7L1	0.208752	0.180014	1.25797	0.179925	Seurat	Dataset1
TDO2	0.0224605	0.0754807	1.39824	0.584558	Seurat	Dataset1
TEAD2	0.445016	0.207261	1.05355	0.119091	Seurat	Dataset1
TET1	0.0780541	0.0878426	1.3579	0.382777	Seurat	Dataset1
TET2	0.0336771	0.0686308	1.3902	0.537237	Seurat	Dataset1
TET3	0.147328	0.170337	1.30589	0.211504	Seurat	Dataset1
TEX19.1	-0.0338487	0.0112753	1.43795	0.55959	Seurat	Dataset1
TFAP2A	0.0686705	0.0795563	1.36479	0.489768	Seurat	Dataset1
TFAP2B	-0.000717204	0.0751835	1.41472	0.665965	Seurat	Dataset1
TFAP2C	0.0640522	0.111431	1.36817	0.509823	Seurat	Dataset1
TGM1	-0.0347891	0.0358501	1.4386	0.611203	Seurat	Dataset1
THBS1	-0.0454992	0.159507	1.44603	0.605597	Seurat	Dataset1
TINAGL1	0.0529115	0.0645046	1.37629	0.489978	Seurat	Dataset1
TJP2	0.113212	0.100484	1.33176	0.234044	Seurat	Dataset1
TMEM108	0.36759	0.29417	1.12464	0.371226	Seurat	Dataset1
TMEM119	0.406824	0.217269	1.0892	0.3555	Seurat	Dataset1
TMEM37	-0.0246671	0.0141069	1.43155	0.513112	Seurat	Dataset1
TREML1	0.00545621	0.0457527	1.41035	0.679363	Seurat	Dataset1
TRIM10	0.41592	0.332903	1.08081	0.488671	Seurat	Dataset1
TTN		5.13283e-59	1	13.7967	Seurat	Dataset1
TWIST2	0.149054	0.192805	1.30457	0.486936	Seurat	Dataset1
USP28	0.0756462	0.0890006	1.35967	0.358271	Seurat	Dataset1
VAMP5	-0.0332096	0.0170549	1.4375	0.559932	Seurat	Dataset1
VCAM1	0.037051	0.0351487	1.38777	0.632556	Seurat	Dataset1
WDR5	0.182478	0.0551947	1.27869	0.285676	Seurat	Dataset1
WISP1	0.0461162	0.0720854	1.38122	0.569103	Seurat	Dataset1
WNT11	0.0271325	0.0591891	1.3949	0.558176	Seurat	Dataset1
WNT2	0.202305	0.16084	1.26309	0.410449	Seurat	Dataset1
WNT2B	0.0240639	0.123265	1.39709	0.542475	Seurat	Dataset1
WNT3	0.0111277	0.0305862	1.40632	0.498098	Seurat	Dataset1
WNT3A	0.0329709	0.0904287	1.3907	0.510576	Seurat	Dataset1
WNT5A	0.390092	0.112493	1.10445	0.316241	Seurat	Dataset1
WNT5B	0.17709	0.187412	1.2829	0.356091	Seurat	Dataset1
WNT8A	0.0218997	0.0603491	1.39864	0.477835	Seurat	Dataset1
XIST	0.18909	0.0947197	1.27351	0.221608	Seurat	Dataset1
ZFP444	0.153993	0.0835032	1.30077	0.296557	Seurat	Dataset1
ZFP57	0.0925631	0.120419	1.34717	0.284111	Seurat	Dataset1
ZIC3	0.13097	0.0434632	1.31836	0.444293	Seurat	Dataset1
ABCC4	0.0202526	0.054634	1.39982	0.486165	SpaOTsc	Dataset1
ACP5	-0.00967326	0.0581025	1.42104	0.48756	SpaOTsc	Dataset1
ACVR1	0.0199686	0.0745375	1.40002	0.464604	SpaOTsc	Dataset1
ACVR2A	0.000892134	0.0440064	1.41358	0.45259	SpaOTsc	Dataset1
ADORA2B	-0.0135317	0.0382735	1.42375	0.572791	SpaOTsc	Dataset1
AFP	-0.00449723	0.148492	1.41739	0.566936	SpaOTsc	Dataset1
AHNAK	0.224082	0.273481	1.24573	0.353873	SpaOTsc	Dataset1
AKR1C19	0.0435839	0.0886892	1.38305	0.496975	SpaOTsc	Dataset1
ALAS2	0.355896	0.468677	1.13499	0.442795	SpaOTsc	Dataset1
ALDH1A2	0.0985772	0.153466	1.3427	0.442768	SpaOTsc	Dataset1
ALDH2	0.0698159	0.103894	1.36395	0.318391	SpaOTsc	Dataset1
ALDOB	-0.0132669	0.0493184	1.42356	0.583339	SpaOTsc	Dataset1
ALX1	-0.00330772	0.05058	1.41655	0.570369	SpaOTsc	Dataset1
APLN	0.0058687	0.0517793	1.41006	0.427635	SpaOTsc	Dataset1
APLNR	0.223953	0.101387	1.24583	0.42708	SpaOTsc	Dataset1
APOA4	0.0001388	0.0611951	1.41412	0.57168	SpaOTsc	Dataset1
APOB	-0.0326415	0.0222312	1.43711	0.569908	SpaOTsc	Dataset1
AQP3	-0.00661299	0.0972656	1.41888	0.573749	SpaOTsc	Dataset1
AQP8	0.01313	0.0797558	1.4049	0.563423	SpaOTsc	Dataset1
ARHGDIB	0.0233764	0.0602936	1.39759	0.540992	SpaOTsc	Dataset1
ARL4D	0.0377153	0.0968361	1.38729	0.457973	SpaOTsc	Dataset1
ASH2L	0.0611328	0.0520975	1.3703	0.283505	SpaOTsc	Dataset1
ASS1	-0.0118437	0.0399309	1.42256	0.498273	SpaOTsc	Dataset1
ATP1B1	0.0669466	0.132785	1.36606	0.467185	SpaOTsc	Dataset1
AXIN2	0.119789	0.111308	1.32681	0.305267	SpaOTsc	Dataset1
BAK1	0.136487	0.143248	1.31416	0.246977	SpaOTsc	Dataset1
BAMBI	0.374924	0.272234	1.1181	0.284643	SpaOTsc	Dataset1
BCL2	0.0337756	0.0906348	1.39013	0.467443	SpaOTsc	Dataset1
BID	0.013634	0.0460359	1.40454	0.467468	SpaOTsc	Dataset1
BIN2	-0.00243033	0.131324	1.41593	0.506349	SpaOTsc	Dataset1
BMI1	0.0345545	0.0811085	1.38957	0.448426	SpaOTsc	Dataset1
BMP2	0.0733943	0.0977084	1.36133	0.501032	SpaOTsc	Dataset1
BMP4	0.285573	0.241039	1.19535	0.317312	SpaOTsc	Dataset1
BMP5	0.0863337	0.138027	1.35179	0.479238	SpaOTsc	Dataset1
BMP7	0.109084	0.136631	1.33485	0.38527	SpaOTsc	Dataset1
BMPER	0.046096	0.0927879	1.38123	0.5082	SpaOTsc	Dataset1
CAR7	-0.0158656	0.127702	1.42539	0.570561	SpaOTsc	Dataset1
CBFA2T3	0.210851	0.268231	1.2563	0.436928	SpaOTsc	Dataset1
CCNG1	0.0374953	0.0705282	1.38745	0.448137	SpaOTsc	Dataset1
CD34	0.0601645	0.148381	1.37101	0.515854	SpaOTsc	Dataset1
CD8A	0.00708522	0.030763	1.40919	0.60806	SpaOTsc	Dataset1
CDH1	0.128738	0.0840013	1.32005	0.424191	SpaOTsc	Dataset1
CDH2	0.0578352	0.0824682	1.37271	0.262255	SpaOTsc	Dataset1
CDH5	0.335076	0.42953	1.15319	0.373693	SpaOTsc	Dataset1
CDX1	0.0814445	0.115207	1.3554	0.460407	SpaOTsc	Dataset1
CDX2	0.172966	0.107396	1.28611	0.432632	SpaOTsc	Dataset1
CDX4	0.223121	0.294813	1.2465	0.460815	SpaOTsc	Dataset1
CER1	-0.00351178	0.0877438	1.41669	0.557417	SpaOTsc	Dataset1
CERS4	0.0228116	0.0557672	1.39799	0.427224	SpaOTsc	Dataset1
CHRD	0.0975515	0.104608	1.34346	0.498215	SpaOTsc	Dataset1
CLDN4	0.177066	0.247179	1.28291	0.415358	SpaOTsc	Dataset1
CLDN5	0.0920174	0.226263	1.34758	0.520551	SpaOTsc	Dataset1
CLIC6	0.0193044	0.0988508	1.4005	0.528989	SpaOTsc	Dataset1
CNTFR	0.188632	0.235818	1.27387	0.274964	SpaOTsc	Dataset1
COL1A1	0.254422	0.226113	1.22113	0.373416	SpaOTsc	Dataset1
COL1A2	0.0348737	0.112011	1.38934	0.422231	SpaOTsc	Dataset1
COL26A1	0.0921671	0.107603	1.34747	0.409913	SpaOTsc	Dataset1
COL4A1	0.0938105	0.15923	1.34625	0.264493	SpaOTsc	Dataset1
CORO1A	0.0284513	0.0686363	1.39395	0.481191	SpaOTsc	Dataset1
CPM	0.112836	0.177554	1.33204	0.460682	SpaOTsc	Dataset1
CPN1	0.0782002	0.166354	1.35779	0.482636	SpaOTsc	Dataset1
CXCL12	-0.0613696	0.0128189	1.45696	0.440562	SpaOTsc	Dataset1
CYP26A1	-0.0146139	0.092914	1.42451	0.507862	SpaOTsc	Dataset1
DDIT4L	0.0192637	0.0626706	1.40053	0.505578	SpaOTsc	Dataset1
DKK1	0.0308519	0.100604	1.39223	0.507285	SpaOTsc	Dataset1
DLK1	0.155805	0.221076	1.29938	0.350821	SpaOTsc	Dataset1
DLL1	0.21251	0.147391	1.25498	0.430478	SpaOTsc	Dataset1
DLL3	0.185822	0.0845765	1.27607	0.443825	SpaOTsc	Dataset1
DNAJB13	0.0438358	0.0326332	1.38287	0.5765	SpaOTsc	Dataset1
DND1	0.0131719	0.131002	1.40487	0.506866	SpaOTsc	Dataset1
DNMT3A	-0.0148506	0.0168061	1.42468	0.271657	SpaOTsc	Dataset1
DNMT3B	0.0664513	0.0240886	1.36642	0.302615	SpaOTsc	Dataset1
DNMT3L	0.0454113	0.0902991	1.38173	0.525243	SpaOTsc	Dataset1
DPPA2	-0.0198017	0.0290884	1.42815	0.543948	SpaOTsc	Dataset1
DUSP6	-0.00095256	0.034411	1.41489	0.313283	SpaOTsc	Dataset1
EED	0.112164	0.0749674	1.33254	0.321061	SpaOTsc	Dataset1
EFNA5	0.0821639	0.124073	1.35487	0.315346	SpaOTsc	Dataset1
ELF5	-0.0180711	0.00783066	1.42693	0.553542	SpaOTsc	Dataset1
EN1	-0.0161837	0.153867	1.42561	0.619148	SpaOTsc	Dataset1
ENG	0.165928	0.24046	1.29157	0.460568	SpaOTsc	Dataset1
EOMES	-0.0161075	0.0186392	1.42556	0.488578	SpaOTsc	Dataset1
EP300	0.0564814	0.0973386	1.37369	0.222527	SpaOTsc	Dataset1
EPCAM	0.091566	0.0189	1.34791	0.473898	SpaOTsc	Dataset1
EPHA5	-0.00655678	0.0514191	1.41884	0.605065	SpaOTsc	Dataset1
EPOR	0.205812	0.32737	1.26031	0.444858	SpaOTsc	Dataset1
ERG	0.102218	0.0663643	1.33999	0.559047	SpaOTsc	Dataset1
ESAM	0.403998	0.447869	1.09179	0.387864	SpaOTsc	Dataset1
ETS1	0.184027	0.301709	1.27748	0.38558	SpaOTsc	Dataset1
ETV4	-0.0182502	0.0108021	1.42706	0.501061	SpaOTsc	Dataset1
EVX1	0.134819	0.125686	1.31543	0.468495	SpaOTsc	Dataset1
EZH1	0.0215612	0.0705792	1.39888	0.448779	SpaOTsc	Dataset1
EZH2	0.18515	0.121933	1.2766	0.203471	SpaOTsc	Dataset1
F2R	0.160518	0.217719	1.29575	0.28666	SpaOTsc	Dataset1
F2RL2	-0.00253867	0.129774	1.41601	0.668195	SpaOTsc	Dataset1
FAM181B	0.0745585	0.104123	1.36047	0.407163	SpaOTsc	Dataset1
FEZF1	0.0193863	0.0381986	1.40044	0.603751	SpaOTsc	Dataset1
FGF10	0.0392039	0.112187	1.38622	0.498366	SpaOTsc	Dataset1
FGF15	0.00647947	0.0479723	1.40962	0.490035	SpaOTsc	Dataset1
FGF17	-0.000188558	0.0693539	1.41435	0.504412	SpaOTsc	Dataset1
FGF3	0.0261416	0.0634245	1.39561	0.522052	SpaOTsc	Dataset1
FGF5	0.0345689	0.0477106	1.38955	0.516134	SpaOTsc	Dataset1
FGFR1	0.158856	0.17693	1.29703	0.181954	SpaOTsc	Dataset1
FGFR2	0.0368934	0.0834051	1.38788	0.323432	SpaOTsc	Dataset1
FGFR3	-0.00686029	0.072796	1.41906	0.470708	SpaOTsc	Dataset1
FGFR4	0.0404329	0.0538257	1.38533	0.56328	SpaOTsc	Dataset1
FLI1	0.280358	0.349217	1.1997	0.425557	SpaOTsc	Dataset1
FOLR1	0.012424	0.0561275	1.4054	0.533786	SpaOTsc	Dataset1
FOXA1	0.193354	0.320044	1.27015	0.443468	SpaOTsc	Dataset1
FOXA2	0.115113	0.168526	1.33033	0.41686	SpaOTsc	Dataset1
FOXB1	0.120646	0.140038	1.32616	0.395437	SpaOTsc	Dataset1
FOXC2	0.139762	0.248747	1.31167	0.449358	SpaOTsc	Dataset1
FOXD4	0.045808	0.157042	1.38144	0.605024	SpaOTsc	Dataset1
FOXF1	0.294719	0.197916	1.18767	0.354065	SpaOTsc	Dataset1
FOXH1	0.0177987	0.0437849	1.40157	0.531864	SpaOTsc	Dataset1
FST	0.108817	0.0741716	1.33505	0.411668	SpaOTsc	Dataset1
FURIN	0.0650307	0.110568	1.36746	0.317389	SpaOTsc	Dataset1
FXYD2	-0.019346	0.045476	1.42783	0.582129	SpaOTsc	Dataset1
FZD2	0.157609	0.167126	1.29799	0.184502	SpaOTsc	Dataset1
GATA1	0.33945	0.284075	1.14939	0.463322	SpaOTsc	Dataset1
GATA2	0.124894	0.0998129	1.32296	0.45247	SpaOTsc	Dataset1
GATA3	0.0989322	0.164721	1.34244	0.436457	SpaOTsc	Dataset1
GATA4	0.0994185	0.113844	1.34207	0.409398	SpaOTsc	Dataset1
GATA5	0.227803	0.324612	1.24274	0.398382	SpaOTsc	Dataset1
GATA6	0.216112	0.26198	1.25211	0.363191	SpaOTsc	Dataset1
GBX2	0.065834	0.132546	1.36687	0.467014	SpaOTsc	Dataset1
GDF3	0.0040473	0.0599154	1.41135	0.550243	SpaOTsc	Dataset1
GFI1	0.014428	0.0365032	1.40397	0.6163	SpaOTsc	Dataset1
GFI1B	0.134556	0.225875	1.31563	0.517554	SpaOTsc	Dataset1
GIPC2	-0.00226504	0.0531702	1.41581	0.557994	SpaOTsc	Dataset1
GJB3	0.105195	0.160138	1.33776	0.497022	SpaOTsc	Dataset1
GJB5	0.023037	0.0771938	1.39783	0.510757	SpaOTsc	Dataset1
GM2694	0.0306105	0.087429	1.3924	0.500737	SpaOTsc	Dataset1
GMPR	0.0423588	0.100753	1.38394	0.475579	SpaOTsc	Dataset1
GNG3	0.0412605	0.0423249	1.38473	0.471375	SpaOTsc	Dataset1
GNGT2	0.0455425	0.0881108	1.38163	0.519488	SpaOTsc	Dataset1
GPC4	0.0187572	0.0864671	1.40089	0.406218	SpaOTsc	Dataset1
GRAP	0.165312	0.104136	1.29204	0.505704	SpaOTsc	Dataset1
GSN	-0.00904011	0.0590548	1.42059	0.523778	SpaOTsc	Dataset1
GYPA	-0.0013401	0.0192571	1.41516	0.655714	SpaOTsc	Dataset1
GYPC	0.204585	0.27536	1.26128	0.446127	SpaOTsc	Dataset1
HAND1	0.406845	0.221326	1.08918	0.335488	SpaOTsc	Dataset1
HAND2	0.32923	0.33408	1.15825	0.313108	SpaOTsc	Dataset1
HAPLN1	0.286254	0.382531	1.19478	0.381764	SpaOTsc	Dataset1
HCN4	-0.00795339	0.181148	1.41983	0.590466	SpaOTsc	Dataset1
HEMGN	0.0134096	0.00737645	1.4047	0.647639	SpaOTsc	Dataset1
HES3	0.0293661	0.237129	1.39329	0.544095	SpaOTsc	Dataset1
HES7	0.111798	0.216838	1.33282	0.484321	SpaOTsc	Dataset1
HOXA1	0.0960877	0.154156	1.34455	0.382116	SpaOTsc	Dataset1
HOXA10	0.143046	0.207673	1.30916	0.487545	SpaOTsc	Dataset1
HOXA11	0.16387	0.125399	1.29316	0.468392	SpaOTsc	Dataset1
HOXA13	0.065876	0.0436525	1.36684	0.570798	SpaOTsc	Dataset1
HOXA7	0.0522209	0.0564309	1.37679	0.521308	SpaOTsc	Dataset1
HOXA9	0.133959	0.0339412	1.31609	0.496148	SpaOTsc	Dataset1
HOXB1	0.127904	0.158298	1.32068	0.400582	SpaOTsc	Dataset1
HOXB3	0.0285211	0.0379517	1.3939	0.469668	SpaOTsc	Dataset1
HOXB4	0.0398538	0.107648	1.38575	0.43875	SpaOTsc	Dataset1
HOXB5	0.0526034	0.144914	1.37651	0.480837	SpaOTsc	Dataset1
HOXB6	0.0770828	0.212023	1.35861	0.503923	SpaOTsc	Dataset1
HOXB8	0.0306547	0.0566193	1.39237	0.515599	SpaOTsc	Dataset1
HOXB9	0.0111934	0.027568	1.40628	0.525653	SpaOTsc	Dataset1
HOXC6	0.0890338	0.0506964	1.34979	0.519015	SpaOTsc	Dataset1
HOXC8	0.0938362	0.0295366	1.34623	0.500158	SpaOTsc	Dataset1
HOXC9	0.112256	0.032139	1.33247	0.521063	SpaOTsc	Dataset1
HOXD4	0.0457644	0.0271165	1.38147	0.521982	SpaOTsc	Dataset1
HOXD9	0.14513	0.250989	1.30757	0.455274	SpaOTsc	Dataset1
HSF1	0.0816671	0.0819171	1.35524	0.312896	SpaOTsc	Dataset1
ICAM2	0.0873332	0.0820511	1.35105	0.536883	SpaOTsc	Dataset1
IGF1	0.0654395	0.0715696	1.36716	0.573046	SpaOTsc	Dataset1
IGFBP3	-0.00424018	0.129805	1.41721	0.452312	SpaOTsc	Dataset1
IKZF1	0.107395	0.165602	1.33612	0.537358	SpaOTsc	Dataset1
IRX1	-0.00783606	0.152271	1.41974	0.471512	SpaOTsc	Dataset1
IRX2	0.0172003	0.104762	1.402	0.515603	SpaOTsc	Dataset1
IRX3	-0.00809999	0.0378816	1.41993	0.385884	SpaOTsc	Dataset1
IRX5	0.0151329	0.107	1.40347	0.472777	SpaOTsc	Dataset1
ISL1	0.197465	0.255984	1.26691	0.413628	SpaOTsc	Dataset1
ITGA3	0.0449817	0.0976366	1.38204	0.412885	SpaOTsc	Dataset1
ITGA4	-0.00303752	0.0145905	1.41636	0.595811	SpaOTsc	Dataset1
JARID2	0.0675753	0.0738451	1.36559	0.270546	SpaOTsc	Dataset1
KCNG1	-0.00284673	0.0365638	1.41623	0.520491	SpaOTsc	Dataset1
KDR	0.351178	0.2507	1.13914	0.387855	SpaOTsc	Dataset1
KITL	0.0897945	0.129212	1.34923	0.413616	SpaOTsc	Dataset1
KLB	0.0186158	0.119728	1.40099	0.608265	SpaOTsc	Dataset1
KLF1	0.31215	0.442614	1.1729	0.464249	SpaOTsc	Dataset1
KMT2B	0.0592943	0.0658441	1.37165	0.229596	SpaOTsc	Dataset1
KMT2D	0.023759	0.0272818	1.39731	0.311656	SpaOTsc	Dataset1
KRT18	0.370531	0.341953	1.12202	0.260853	SpaOTsc	Dataset1
LDHB	0.00155513	0.01171	1.41311	0.416472	SpaOTsc	Dataset1
LEF1	0.236496	0.185798	1.23572	0.253521	SpaOTsc	Dataset1
LEFTY1	-0.00648744	0.00538109	1.41879	0.587814	SpaOTsc	Dataset1
LEFTY2	-0.00124394	0.0645337	1.41509	0.549168	SpaOTsc	Dataset1
LFNG	0.140689	0.214934	1.31096	0.368605	SpaOTsc	Dataset1
LHX1	0.0299173	0.0805369	1.3929	0.494569	SpaOTsc	Dataset1
LHX2	-0.00498822	0.110334	1.41774	0.553131	SpaOTsc	Dataset1
LIN28A	0.192988	0.167191	1.27044	0.143948	SpaOTsc	Dataset1
LMO2	0.261394	0.184065	1.21541	0.437673	SpaOTsc	Dataset1
LRRC46	0.00238282	0.0566846	1.41253	0.596898	SpaOTsc	Dataset1
LUM	0.00667915	0.0154636	1.40948	0.65885	SpaOTsc	Dataset1
LYL1	0.246472	0.284995	1.22762	0.434889	SpaOTsc	Dataset1
LYPD6B	0.0056913	0.0890917	1.41018	0.516935	SpaOTsc	Dataset1
MARCKS	0.226449	0.187196	1.24383	0.24068	SpaOTsc	Dataset1
MCL1	0.0924655	0.0833766	1.34724	0.274071	SpaOTsc	Dataset1
MEF2C	0.156474	0.173388	1.29887	0.482178	SpaOTsc	Dataset1
MEIS1	0.0779785	0.0804715	1.35796	0.389168	SpaOTsc	Dataset1
MEIS2	0.130676	0.152731	1.31858	0.268543	SpaOTsc	Dataset1
MEOX1	0.0195704	0.0819987	1.40031	0.538221	SpaOTsc	Dataset1
MESP2	0.106373	0.212203	1.33688	0.489868	SpaOTsc	Dataset1
MIXL1	0.0108231	0.0676273	1.40654	0.549265	SpaOTsc	Dataset1
MKRN1	0.0845321	0.077521	1.35312	0.336163	SpaOTsc	Dataset1
MNT	0.0193131	0.0480236	1.40049	0.383081	SpaOTsc	Dataset1
MORC4	-0.0053126	0.0192103	1.41797	0.556379	SpaOTsc	Dataset1
MPL	-0.00978651	0.0837428	1.42112	0.66428	SpaOTsc	Dataset1
MRAP	-0.00336831	0.0243658	1.41659	0.614807	SpaOTsc	Dataset1
MSX1	0.280452	0.181873	1.19962	0.345333	SpaOTsc	Dataset1
MSX2	0.135947	0.0755739	1.31457	0.389152	SpaOTsc	Dataset1
MYB	0.0400912	0.123438	1.38557	0.501505	SpaOTsc	Dataset1
MYH9	0.143611	0.184623	1.30873	0.196804	SpaOTsc	Dataset1
NANOG	-0.0173548	0.0267332	1.42643	0.523533	SpaOTsc	Dataset1
NEBL	0.0552888	0.142298	1.37456	0.539681	SpaOTsc	Dataset1
NEFL	0.0675692	0.0480985	1.3656	0.450324	SpaOTsc	Dataset1
NEPN	0.00474287	0.201873	1.41086	0.618238	SpaOTsc	Dataset1
NFE2	0.102694	0.0721176	1.33963	0.558207	SpaOTsc	Dataset1
NID1	0.0172371	0.169622	1.40197	0.477059	SpaOTsc	Dataset1
NKX1-2	0.0761443	0.063585	1.35931	0.494652	SpaOTsc	Dataset1
NKX2-3	0.0156682	0.202979	1.40309	0.56273	SpaOTsc	Dataset1
NODAL	0.00290014	0.0459324	1.41216	0.517606	SpaOTsc	Dataset1
NOTCH1	0.190619	0.247249	1.27231	0.302554	SpaOTsc	Dataset1
NR1D1	0.0152402	0.0460382	1.4034	0.516242	SpaOTsc	Dataset1
NR2F1	0.0153372	0.0146948	1.40333	0.476971	SpaOTsc	Dataset1
NRP1	0.167681	0.202111	1.29021	0.352136	SpaOTsc	Dataset1
OSR1	0.13442	0.160028	1.31574	0.447813	SpaOTsc	Dataset1
OTX2	0.209639	0.128827	1.25727	0.36751	SpaOTsc	Dataset1
OVOL2	0.0265197	0.079425	1.39534	0.44868	SpaOTsc	Dataset1
PAX6	0.0446607	0.0827472	1.38227	0.542669	SpaOTsc	Dataset1
PAX8	0.0056736	0.0388052	1.4102	0.601367	SpaOTsc	Dataset1
PCDH19	0.136164	0.194599	1.31441	0.458563	SpaOTsc	Dataset1
PCGF2	0.102337	0.143257	1.3399	0.242894	SpaOTsc	Dataset1
PCGF3	0.032556	0.0540489	1.391	0.310852	SpaOTsc	Dataset1
PCGF5	0.037441	0.0589398	1.38749	0.423468	SpaOTsc	Dataset1
PCGF6	0.0666881	0.0323064	1.36624	0.46833	SpaOTsc	Dataset1
PCSK1N	0.0215346	0.0242546	1.3989	0.476734	SpaOTsc	Dataset1
PDGFA	0.130649	0.0720277	1.3186	0.365803	SpaOTsc	Dataset1
PDGFRA	0.167349	0.235582	1.29047	0.332039	SpaOTsc	Dataset1
PECAM1	0.189289	0.261007	1.27335	0.452296	SpaOTsc	Dataset1
PER2	-0.00643845	0.0600212	1.41876	0.54164	SpaOTsc	Dataset1
PERP	0.0358788	0.0906085	1.38861	0.502715	SpaOTsc	Dataset1
PIEZO2	-0.00632247	0.0880217	1.41868	0.543632	SpaOTsc	Dataset1
PIM2	0.0822402	0.0490936	1.35481	0.419242	SpaOTsc	Dataset1
PITX1	0.279669	0.232569	1.20028	0.377252	SpaOTsc	Dataset1
PLAC1	0.0420146	0.0787145	1.38419	0.528869	SpaOTsc	Dataset1
PLEK	0.00236676	0.00602205	1.41254	0.669513	SpaOTsc	Dataset1
PLP1	-0.000583178	0.0693936	1.41463	0.419129	SpaOTsc	Dataset1
PLVAP	0.128617	0.166567	1.32014	0.42075	SpaOTsc	Dataset1
PODXL	0.226199	0.256926	1.24403	0.197474	SpaOTsc	Dataset1
POPDC2	0.149164	0.150414	1.30448	0.438658	SpaOTsc	Dataset1
POSTN	0.00162245	0.0455807	1.41307	0.677953	SpaOTsc	Dataset1
POU3F1	0.112502	0.0669533	1.33229	0.423247	SpaOTsc	Dataset1
POU5F1	0.00832409	0.00314681	1.40832	0.526863	SpaOTsc	Dataset1
PRDM1	0.00833933	0.128152	1.4083	0.551018	SpaOTsc	Dataset1
PRRX1	0.0432365	0.129954	1.3833	0.479482	SpaOTsc	Dataset1
PRRX2	0.232935	0.258677	1.2386	0.342526	SpaOTsc	Dataset1
PSMB8	0.0121776	0.0756943	1.40558	0.519934	SpaOTsc	Dataset1
PTN	0.17284	0.199278	1.2862	0.288745	SpaOTsc	Dataset1
RAB27B	0.0223673	0.0647293	1.39831	0.619917	SpaOTsc	Dataset1
RAMP2	0.0241282	0.0674735	1.39705	0.365438	SpaOTsc	Dataset1
[truncated: 298,289+ more rows]

## Sheet: Supplementary Fig. 5
PCC											SSIM											RMSE											JSD												Accuracy_Score
	DeepTalk	RCTD	Cell2location	Tangram	Stereoscope	SPOTlight	SpatialDWLS	DestVI	dataset			DeepTalk	RCTD	Cell2location	Tangram	Stereoscope	SPOTlight	SpatialDWLS	DestVI	dataset			DeepTalk	RCTD	Cell2location	Tangram	Stereoscope	SPOTlight	SpatialDWLS	DestVI	dataset			DeepTalk	RCTD	Cell2location	Tangram	Stereoscope	SPOTlight	SpatialDWLS	DestVI	dataset		Cell2location	0.84375
Astro_L1_6_FGFR3_AQP1	0.609375		0.443642	0.633083	0.473051	-0.00832803	0.61808	0.579906	1		Astro_L1_6_FGFR3_AQP1	0.364834		0.0893129	0.368358	0.147924	0.093199	0.576831	0.387869	1		Astro_L1_6_FGFR3_AQP1	0.0158263	0.0407316	0.0366654	0.0319087	0.0380254	0.0407316	0.0339994	0.0337937	1		Astro_L1_6_FGFR3_AQP1	0.562795		0.68726	0.550108	0.648821	0.832555	0.526018	0.601167	1		Tangram	0.75
Astro_L1_6_FGFR3_PLCG1	0.878659	0.800142	0.823575	0.811667	0.795273	-0.0268003	0.883145	0.915472	1		Astro_L1_6_FGFR3_PLCG1	0.753648	0.801475	0.565737	0.688165	0.786168	0.00568978	0.879214	0.854295	1		Astro_L1_6_FGFR3_PLCG1	0.0494321	0.0596988	0.100527	0.0733903	0.0609626	0.0978067	0.0441119	0.0387711	1		Astro_L1_6_FGFR3_PLCG1	0.290302	0.339453	0.345937	0.312873	0.334347	0.832555	0.262943	0.277475	1		DeepTalk	0.90625
Astro_L1_FGFR3_SERPINI2	0.57706		0.54334	0.783866	0.492089	0.447806	0.288321	0.677109	1		Astro_L1_FGFR3_SERPINI2	0.410261		0.187279	0.768778	0.244379	0.167224	0.214725	0.439153	1		Astro_L1_FGFR3_SERPINI2	0.0222537	0.0495441	0.0412758	0.0305412	0.0437199	0.0668316	0.0476538	0.0368674	1		Astro_L1_FGFR3_SERPINI2	0.569963		0.629873	0.461739	0.634677	0.652655	0.693278	0.572076	1		SPOTlight	0.4375
Endo_L2_5_NOSTRIN_SRGN	0.882889		0.912949	0.952476	0.813856	0.961998	0.925276	0.891089	1		Endo_L2_5_NOSTRIN_SRGN	0.85177		0.906207	0.956929	0.65917	0.876378	0.932176	0.781789	1		Endo_L2_5_NOSTRIN_SRGN	0.00365118	0.0226917	0.00974945	0.0241241	0.0132488	0.0158016	0.00883002	0.0226384	1		Endo_L2_5_NOSTRIN_SRGN	0.27381		0.406751	0.185636	0.548145	0.455463	0.304043	0.478621	1		DestVI	0.34375
Exc_L2_3_LINC00507_DSG3	0.803893	0.826717	0.802294	0.832871	0.550646	0.649389	0.790217	0.621274	1		Exc_L2_3_LINC00507_DSG3	0.775253	0.795287	0.659824	0.822272	0.346084	0.205529	0.743628	0.468307	1		Exc_L2_3_LINC00507_DSG3	0.0207667	0.0380253	0.0429174	0.0366961	0.055563	0.053664	0.045428	0.0520545	1		Exc_L2_3_LINC00507_DSG3	0.417994	0.376424	0.542552	0.449307	0.62565	0.671332	0.403692	0.629648	1		Stereoscope	0.5625
Exc_L2_3_RORB_CCDC68	0.864738	0.905843	0.856864	0.778279	0.730683	0.922459	0.62094	0.804613	1		Exc_L2_3_RORB_CCDC68	0.734563	0.886359	0.836142	0.752845	0.708338	0.863044	0.382905	0.793292	1		Exc_L2_3_RORB_CCDC68	0.0406624	0.0415022	0.0493799	0.0667441	0.0682712	0.0698609	0.0850235	0.0678103	1		Exc_L2_3_RORB_CCDC68	0.366853	0.255162	0.381915	0.415933	0.438728	0.374074	0.514402	0.450831	1		RCTD	0.40625
Exc_L2_3_RORB_PTPN3	0.596135	0.597537	0.639524	0.642862	0.446085	0.517379		0.172777	1		Exc_L2_3_RORB_PTPN3	0.565119	0.391564	0.625731	0.618062	0.353237	0.39056		0.0652297	1		Exc_L2_3_RORB_PTPN3	0.0469725	0.0662635	0.0681801	0.0576932	0.0663901	0.0659113	0.075753	0.0735715	1		Exc_L2_3_RORB_PTPN3	0.537318	0.561326	0.570717	0.55491	0.634638	0.615201		0.73921	1		SpatialDWLS	0.25
Exc_L2_3_RORB_RTKN2	0.549759	0.627593	0.5699	0.629207	0.309794	0.541831	0.321042	0.325491	1		Exc_L2_3_RORB_RTKN2	0.469544	0.623618	0.404058	0.556632	0.102303	0.173653	0.213867	0.236903	1		Exc_L2_3_RORB_RTKN2	0.0525104	0.0445032	0.042395	0.0411778	0.0552185	0.0437532	0.161966	0.0506978	1		Exc_L2_3_RORB_RTKN2	0.584777	0.546407	0.637321	0.579661	0.705709	0.669661	0.675719	0.712027	1		DeepTalk	1
Exc_L2_LAMP5_KCNG3	0.653568	0.673267	0.697071	0.66332	0.533694	0.564734	0.541826	0.496785	1		Exc_L2_LAMP5_KCNG3	0.532759	0.447991	0.364468	0.686697	0.240416	0.162388	0.551882	0.22385	1		Exc_L2_LAMP5_KCNG3	0.0159241	0.0363145	0.0327894	0.0366761	0.037569	0.0388414	0.0379164	0.0447728	1		Exc_L2_LAMP5_KCNG3	0.582964	0.609941	0.646912	0.558496	0.648392	0.723073	0.616508	0.705404	1		Cell2location	0.8125
Exc_L2_LINC00507_ATP7B	0.486127		0.677918	0.557534	0.381264	0.58802	0.390213	0.579763	1		Exc_L2_LINC00507_ATP7B	0.440094		0.389415	0.593636	0.238402	0.238695	0.277232	0.252299	1		Exc_L2_LINC00507_ATP7B	0.018279	0.0342184	0.0279693	0.0474036	0.0314582	0.0286551	0.0435246	0.0294152	1		Exc_L2_LINC00507_ATP7B	0.612824		0.66454	0.553467	0.726051	0.694406	0.695464	0.739132	1		Stereoscope	0.6875
Exc_L2_LINC00507_GLRA3	0.753938	0.729345	0.824991	0.642758	0.728927	0.835615	0.529368	0.553502	1		Exc_L2_LINC00507_GLRA3	0.51553	0.510433	0.777296	0.394116	0.722953	0.82729	0.300277	0.426037	1		Exc_L2_LINC00507_GLRA3	0.107921	0.121679	0.0957831	0.150575	0.119633	0.132904	0.143647	0.157657	1		Exc_L2_LINC00507_GLRA3	0.390007	0.426262	0.295075	0.412032	0.362533	0.315274	0.526659	0.446404	1		Tangram	0.59375
Exc_L3_5_FEZF2_ASGR2	0.797356	0.905606	0.887528	0.641338	0.653647	0.82093	0.408205	0.583034	1		Exc_L3_5_FEZF2_ASGR2	0.662342	0.878378	0.869064	0.611558	0.469187	0.392972	0.210369	0.340971	1		Exc_L3_5_FEZF2_ASGR2	0.00929138	0.0167431	0.0251992	0.0366397	0.0306075	0.0294486	0.0385835	0.0351637	1		Exc_L3_5_FEZF2_ASGR2	0.445219	0.305098	0.332586	0.577781	0.57391	0.644056	0.665411	0.711096	1		RCTD	0.46875
Exc_L3_5_FEZF2_LINC01107	0.175041		0.21939	0.00986592	0.0201806	0.165266		0.0221951	1		Exc_L3_5_FEZF2_LINC01107	0.0850669		0.0710394	0.0590944	0.0961393	0.00648166		0.00580502	1		Exc_L3_5_FEZF2_LINC01107	0.000490908	0.00956657	0.00953012	0.0533004	0.0119478	0.00983182	0.00956657	0.0132811	1		Exc_L3_5_FEZF2_LINC01107	0.78012		0.784978	0.825261	0.816649	0.809284		0.825829	1		SpatialDWLS	0.4375
Exc_L3_5_RORB_LAMA4	0.620102	0.736237	0.798377	0.725586	0.333098	0.445111	0.331588	0.661162	1		Exc_L3_5_RORB_LAMA4	0.622729	0.690743	0.775618	0.557965	0.313064	0.0949636	0.386591	0.299536	1		Exc_L3_5_RORB_LAMA4	0.0151595	0.020239	0.0255778	0.0287555	0.0281951	0.0272029	0.0660655	0.0249162	1		Exc_L3_5_RORB_LAMA4	0.567038	0.547615	0.572613	0.566539	0.73461	0.738608	0.681387	0.72371	1		SPOTlight	0.3125
Exc_L3_5_RORB_LINC01202	0.685427	0.838176	0.809936	0.741354	0.353052	0.662746	0.506159	0.595461	1		Exc_L3_5_RORB_LINC01202	0.613001	0.679044	0.748193	0.547561	0.0819145	0.221666	0.397206	0.365237	1		Exc_L3_5_RORB_LINC01202	0.0106776	0.0219837	0.0216307	0.0422691	0.0426171	0.0270188	0.0368268	0.0287763	1		Exc_L3_5_RORB_LINC01202	0.526596	0.469065	0.560593	0.553246	0.729165	0.673614	0.623478	0.677591	1		DestVI	0.1875
Exc_L3_5_RORB_LNX2	0.631583	0.635053	0.714688	0.718938	0.611498	0.813339	0.128519	0.394684	1		Exc_L3_5_RORB_LNX2	0.451612	0.606071	0.511039	0.587051	0.382705	0.739222	0.0222853	0.4046	1		Exc_L3_5_RORB_LNX2	0.0642295	0.0785001	0.0788157	0.0730023	0.0776468	0.0779321	0.1066	0.0965191	1		Exc_L3_5_RORB_LNX2	0.521511	0.485532	0.449805	0.44566	0.507693	0.413738	0.805046	0.613637	1		DeepTalk	0.9375
Exc_L3_5_RORB_RPRM	0.512292	0.439852	0.440626	0.677367	0.212608	0.537775	0.143043	0.649109	1		Exc_L3_5_RORB_RPRM	0.237288	0.0550636	0.142056	0.663151	0.0356191	0.0741085	0.00888377	0.398993	1		Exc_L3_5_RORB_RPRM	0.219677	0.3058	0.116934	0.0422414	0.0850892	0.0931359	0.493734	0.044665	1		Exc_L3_5_RORB_RPRM	0.664265	0.741188	0.698816	0.542503	0.748536	0.731913	0.774553	0.612643	1		RCTD	0.9375
Exc_L3_5_RORB_TNNT2	0.709484	0.811085	0.843187	0.682591	0.353896	0.536481		0.601659	1		Exc_L3_5_RORB_TNNT2	0.746549	0.792179	0.79931	0.588159	0.178881	0.144412		0.417327	1		Exc_L3_5_RORB_TNNT2	0.0116863	0.0243324	0.0307918	0.0326328	0.0369779	0.0334562	0.0389881	0.0328219	1		Exc_L3_5_RORB_TNNT2	0.490743	0.425728	0.555715	0.565787	0.702948	0.71792		0.710793	1		SpatialDWLS	0.71875
Exc_L3_LAMP5_CARM1P1	0.75923	0.812227	0.820817	0.717932	0.726969	0.833906	0.434723	0.660247	1		Exc_L3_LAMP5_CARM1P1	0.598734	0.777181	0.802594	0.589775	0.679151	0.801701	0.145388	0.624429	1		Exc_L3_LAMP5_CARM1P1	0.0554485	0.059901	0.0641144	0.078006	0.0723913	0.0898379	0.0997727	0.0907133	1		Exc_L3_LAMP5_CARM1P1	0.425285	0.351917	0.370939	0.431941	0.45748	0.373864	0.646344	0.528781	1		SPOTlight	0.375
Exc_L3_RORB_OTOGL	0.830863	0.889968	0.835136	0.818548	0.600848	0.90345	0.558874	0.727887	1		Exc_L3_RORB_OTOGL	0.693269	0.817372	0.805096	0.814088	0.357625	0.876472	0.256519	0.677417	1		Exc_L3_RORB_OTOGL	0.0246078	0.0341998	0.0402189	0.042202	0.0581396	0.0466841	0.0618105	0.0605486	1		Exc_L3_RORB_OTOGL	0.405799	0.29816	0.452268	0.443753	0.559466	0.350854	0.529015	0.591163	1		Cell2location	0.53125
Exc_L3_THEMIS_ENPEP	0.641964	0.689256	0.642001	0.595383	0.382175	0.582681		0.317418	1		Exc_L3_THEMIS_ENPEP	0.647587	0.654059	0.62333	0.605373	0.274547	0.460565		0.0878575	1		Exc_L3_THEMIS_ENPEP	0.0270805	0.0402687	0.0443953	0.0482392	0.0511085	0.0464644	0.0554189	0.0529931	1		Exc_L3_THEMIS_ENPEP	0.535227	0.512211	0.577752	0.590719	0.688931	0.641893		0.748301	1		DestVI	0.5
Exc_L5_6_FEZF2_C9orf135_AS1	0.799265	0.863146	0.820924	0.731153	0.759952	0.898903	0.530084	0.353028	1		Exc_L5_6_FEZF2_C9orf135_AS1	0.564869	0.695255	0.776369	0.367477	0.764284	0.869915	0.340373	0.303971	1		Exc_L5_6_FEZF2_C9orf135_AS1	0.0816755	0.0744196	0.080749	0.114658	0.0984209	0.107952	0.136876	0.143474	1		Exc_L5_6_FEZF2_C9orf135_AS1	0.359169	0.292804	0.302859	0.349995	0.358278	0.26676	0.591016	0.579409	1		Tangram	0.25
Exc_L5_6_FEZF2_CFTR	0.281975		0.334436	0.416735	0.276143	0.279756	0.0121604	0.281394	1		Exc_L5_6_FEZF2_CFTR	0.208971		0.215968	0.31308	0.236113	0.0154	0.0378646	0.103446	1		Exc_L5_6_FEZF2_CFTR	0.0267297	0.0186611	0.0177248	0.0424756	0.0187	0.0204805	0.108057	0.0213697	1		Exc_L5_6_FEZF2_CFTR	0.709007		0.728751	0.654987	0.729302	0.79425	0.818283	0.762209	1		Stereoscope	0.25
Exc_L5_6_FEZF2_FILIP1L	0.34809	0.507392	0.438404	0.302343	0.227076	0.40611	-0.00320271	0.469701	1		Exc_L5_6_FEZF2_FILIP1L	0.335473	0.425265	0.435361	0.260189	0.132241	0.111891	0.141076	0.244552	1		Exc_L5_6_FEZF2_FILIP1L	0.0179829	0.0396883	0.0312386	0.0472573	0.0336232	0.0311586	0.0337475	0.0301936	1		Exc_L5_6_FEZF2_FILIP1L	0.700284	0.635783	0.723648	0.709151	0.75506	0.741788	0.832555	0.761387	1		DeepTalk	0.875
Exc_L5_6_FEZF2_IFNG_AS1	0.896615	0.924261	0.83539	0.883622	0.739624	0.918289	0.775395	0.896917	1		Exc_L5_6_FEZF2_IFNG_AS1	0.85144	0.924381	0.800154	0.831404	0.551317	0.893136	0.769821	0.838835	1		Exc_L5_6_FEZF2_IFNG_AS1	0.023969	0.0266377	0.0415079	0.0330205	0.0480805	0.0459644	0.0747101	0.0427486	1		Exc_L5_6_FEZF2_IFNG_AS1	0.302627	0.26743	0.360938	0.2923	0.441821	0.378036	0.389841	0.457727	1		Cell2location	0.9375
Exc_L5_6_FEZF2_LPO	0.691004		0.936279	0.448429	0.553847	0.793797		0.8209	1		Exc_L5_6_FEZF2_LPO	0.673469		0.907813	0.399124	0.402615	0.323401		0.340808	1		Exc_L5_6_FEZF2_LPO	0.00752214	0.0245837	0.0172867	0.0436344	0.0204498	0.0194794	0.0245837	0.0183137	1		Exc_L5_6_FEZF2_LPO	0.529734		0.426862	0.682606	0.676247	0.708872		0.718642	1		RCTD	0.71875
Exc_L5_6_FEZF2_OR1L8	0.574862	0.691723	0.742426	0.755284	0.542954	0.705632	0.265311	0.155587	1		Exc_L5_6_FEZF2_OR1L8	0.582074	0.685367	0.702145	0.749105	0.471141	0.51069	0.11168	0.0946081	1		Exc_L5_6_FEZF2_OR1L8	0.0119404	0.0331898	0.0271532	0.0296459	0.0322416	0.0313694	0.0377726	0.0434751	1		Exc_L5_6_FEZF2_OR1L8	0.519696	0.491033	0.529758	0.446972	0.607328	0.62155	0.711019	0.761124	1		SpatialDWLS	0.71875
Exc_L5_6_FEZF2_SH2D1B	0.397743		0.632486	0.246868	0.240412	0.455398	0.2335	0.485993	1		Exc_L5_6_FEZF2_SH2D1B	0.354891		0.384592	0.297236	0.239062	0.0627144	0.322845	0.284266	1		Exc_L5_6_FEZF2_SH2D1B	0.029287	0.0493252	0.0407432	0.0591959	0.0476857	0.04492	0.0478838	0.0436908	1		Exc_L5_6_FEZF2_SH2D1B	0.659031		0.654412	0.69122	0.743214	0.735061	0.706459	0.730374	1		SPOTlight	0.28125
Exc_L5_6_THEMIS_SMYD1	0.889136	0.937237	0.917429	0.700063	0.908456	0.96171	0.705525	0.892332	1		Exc_L5_6_THEMIS_SMYD1	0.726195	0.931944	0.919571	0.50899	0.896953	0.936454	0.464277	0.840315	1		Exc_L5_6_THEMIS_SMYD1	0.0336024	0.031473	0.045558	0.0612643	0.0505795	0.0659275	0.0761143	0.049452	1		Exc_L5_6_THEMIS_SMYD1	0.322804	0.206674	0.265863	0.429607	0.227935	0.220324	0.489072	0.385186	1		DestVI	0.46875
Exc_L5_6_THEMIS_TNFAIP6	0.579464	0.608378	0.634288	0.56219	0.46756	0.582209		0.0579736	1		Exc_L5_6_THEMIS_TNFAIP6	0.49458	0.482042	0.423454	0.518245	0.429842	0.406368		0.053756	1		Exc_L5_6_THEMIS_TNFAIP6	0.0559229	0.0695092	0.0781425	0.069765	0.0744215	0.0732861	0.0862749	0.0843503	1		Exc_L5_6_THEMIS_TNFAIP6	0.509441	0.531148	0.530497	0.541678	0.615558	0.581938		0.726584	1		Tangram	0.34375
Exc_L5_FEZF2_CSN1S1	0.42072		0.598654	0.164037	0.113692	0.313071	0.538887	0.38255	1		Exc_L5_FEZF2_CSN1S1	0.418696		0.459453	0.143884	0.110671	0.0173728	0.592751	0.0953085	1		Exc_L5_FEZF2_CSN1S1	0.00376102	0.0182363	0.016563	0.0428475	0.0204398	0.0179635	0.0173972	0.0173735	1		Exc_L5_FEZF2_CSN1S1	0.617861		0.610165	0.752303	0.77207	0.78722	0.566115	0.760629	1		Stereoscope	0.15625
Exc_L5_FEZF2_NREP_AS1	0.610338	0.850784	0.572834	0.470857	0.342152	0.578147	0.50791	0.620104	1		Exc_L5_FEZF2_NREP_AS1	0.533776	0.87014	0.375347	0.218462	0.0802054	0.262181	0.591153	0.386586	1		Exc_L5_FEZF2_NREP_AS1	0.00484571	0.0133399	0.0204649	0.0435497	0.0298381	0.019557	0.0220284	0.0197498	1		Exc_L5_FEZF2_NREP_AS1	0.567841	0.440355	0.672066	0.6564	0.709637	0.710759	0.602545	0.71561	1		DeepTalk	0.9375
Exc_L5_FEZF2_PKD2L1	0.560846	0.591479	0.567436	0.589047	0.477131	0.635678	0.563264	0.455798	1		Exc_L5_FEZF2_PKD2L1	0.537525	0.536956	0.515576	0.480611	0.295949	0.289947	0.536956	0.267238	1		Exc_L5_FEZF2_PKD2L1	0.00960197	0.0319372	0.0232873	0.0379474	0.0264203	0.0228293	0.0252359	0.0255083	1		Exc_L5_FEZF2_PKD2L1	0.561044	0.555492	0.609075	0.555641	0.635281	0.636359	0.623968	0.700187	1		Cell2location	0.8125
Exc_L5_FEZF2_RNF144A_AS1	0.589924		0.634269	0.61768	0.398614	0.631506	0.518869	0.377807	1		Exc_L5_FEZF2_RNF144A_AS1	0.529398		0.487155	0.633839	0.374519	0.335311	0.4072	0.184483	1		Exc_L5_FEZF2_RNF144A_AS1	0.0179199	0.0400513	0.0352012	0.0378289	0.0365142	0.0346799	0.0385981	0.0368244	1		Exc_L5_FEZF2_RNF144A_AS1	0.533743		0.565672	0.529204	0.673093	0.658273	0.581354	0.714956	1		Stereoscope	0.71875
Exc_L5_RORB_MED8	0.651521	0.694362	0.787854	0.784771	0.498858	0.549144	0.454475	0.611254	1		Exc_L5_RORB_MED8	0.629314	0.525228	0.737925	0.753188	0.251777	0.0860496	0.420914	0.280419	1		Exc_L5_RORB_MED8	0.0155514	0.032966	0.0339106	0.027075	0.0371838	0.0374882	0.0482539	0.0358324	1		Exc_L5_RORB_MED8	0.518176	0.528314	0.564759	0.449773	0.654036	0.722043	0.629856	0.68885	1		SpatialDWLS	0.75
Exc_L5_THEMIS_FGF10	0.44965		0.564105	0.455821	0.387374	-0.00576933	0.397359	0.314355	1		Exc_L5_THEMIS_FGF10	0.371406		0.29375	0.351246	0.385687	0.112959	0.409222	0.0965515	1		Exc_L5_THEMIS_FGF10	0.023963	0.0315541	0.0282298	0.037569	0.0289565	0.0315795	0.0784992	0.0318139	1		Exc_L5_THEMIS_FGF10	0.636366		0.695178	0.635307	0.714389	0.832555	0.653613	0.760643	1		RCTD	0.53125
Exc_L5_THEMIS_LINC01116	0.480736	0.616138	0.476092	0.256207	0.565967	0.323447	0.612041	0.237987	1		Exc_L5_THEMIS_LINC01116	0.424939	0.450635	0.321954	0.245593	0.446366	0.0280392	0.601575	0.0534344	1		Exc_L5_THEMIS_LINC01116	0.0103646	0.0273619	0.0240586	0.0475086	0.022765	0.026588	0.0225294	0.0269257	1		Exc_L5_THEMIS_LINC01116	0.615587	0.607797	0.691982	0.696917	0.647761	0.783787	0.565653	0.789853	1		SPOTlight	0.3125
Exc_L5_THEMIS_RGPD6	0.530838		0.512282	0.474856	0.416463	0.54942	0.613572	0.457148	1		Exc_L5_THEMIS_RGPD6	0.450594		0.329547	0.507407	0.382155	0.253586	0.454828	0.200043	1		Exc_L5_THEMIS_RGPD6	0.0259663	0.0486928	0.0432761	0.0483642	0.0448382	0.0442929	0.0435323	0.043451	1		Exc_L5_THEMIS_RGPD6	0.604296		0.684869	0.607423	0.675042	0.691016	0.595597	0.704745	1		Tangram	0.3125
Exc_L5_THEMIS_SLC22A18	0.759968	0.863174	0.849042	0.733472	0.601968	0.826214	0.3273	0.640218	1		Exc_L5_THEMIS_SLC22A18	0.636442	0.84366	0.782187	0.738173	0.432608	0.68205	0.101749	0.630541	1		Exc_L5_THEMIS_SLC22A18	0.0326433	0.0397003	0.046468	0.0500133	0.0588204	0.0622159	0.0743915	0.0646714	1		Exc_L5_THEMIS_SLC22A18	0.463705	0.327256	0.405239	0.507652	0.558907	0.542863	0.714672	0.585673	1		DestVI	0.125
Exc_L5_THEMIS_VILL	0.352649		0.489135	0.457147	0.540169	0.40556	0.0397975	0.457372	1		Exc_L5_THEMIS_VILL	0.374627		0.495122	0.494358	0.567551	0.117522	0.0744009	0.319648	1		Exc_L5_THEMIS_VILL	0.0225136	0.0396917	0.0359844	0.0448265	0.0344933	0.0368828	0.0495516	0.0370305	1		Exc_L5_THEMIS_VILL	0.658806		0.634533	0.621868	0.614772	0.7086	0.795016	0.720452	1		DeepTalk	0.875
Exc_L6_FEZF2_FFAR4	0.406958		0.610024	0.489314	0.388982	0.445408	-0.00161515	0.588727	1		Exc_L6_FEZF2_FFAR4	0.34068		0.469875	0.230681	0.0937591	0.0804727	0.261485	0.161542	1		Exc_L6_FEZF2_FFAR4	0.00397026	0.0129126	0.0102938	0.0279488	0.0157178	0.0120506	0.0129637	0.0112971	1		Exc_L6_FEZF2_FFAR4	0.716489		0.695087	0.696824	0.7302	0.764945	0.832555	0.762192	1		RCTD	0.9375
Exc_L6_FEZF2_KLK7	0.922224	0.886095	0.871658	0.84012	0.680887	0.908936		0.557629	1		Exc_L6_FEZF2_KLK7	0.87734	0.886486	0.871568	0.813965	0.397445	0.838591		0.409861	1		Exc_L6_FEZF2_KLK7	0.0340564	0.0391313	0.0427124	0.0490641	0.0606044	0.0635215	0.0853176	0.0796226	1		Exc_L6_FEZF2_KLK7	0.296718	0.290656	0.321859	0.352639	0.494507	0.329123		0.652607	1		Cell2location	0.8125
Exc_L6_FEZF2_PDYN					0.0360882	-0.0219944		0.0961777	1		Exc_L6_FEZF2_PDYN					0.0285774	0.000773893		0.0424682	1		Exc_L6_FEZF2_PDYN	0.0142769	0.0057231	0.0057231	0.0057231	0.0100078	0.00641252	0.0057231	0.00831601	1		Exc_L6_FEZF2_PDYN					0.821216	0.830955		0.814439	1		Tangram	0.5
Exc_L6_FEZF2_POGK	0.617411		0.655768	0.849257	0.420445	0.506184	0.364063	0.471405	1		Exc_L6_FEZF2_POGK	0.670035		0.453388	0.865037	0.273648	0.0954695	0.42168	0.215164	1		Exc_L6_FEZF2_POGK	0.0174024	0.0329081	0.028266	0.0267591	0.029698	0.0293305	0.0616766	0.0332098	1		Exc_L6_FEZF2_POGK	0.517102		0.611317	0.376758	0.676285	0.728356	0.638232	0.686616	1		Stereoscope	0.59375
Exc_L6_FEZF2_PROKR2	0.651873		0.774875	0.717339	0.344303	0.559645	0.281883	0.798987	1		Exc_L6_FEZF2_PROKR2	0.572504		0.56362	0.721311	0.363264	0.131559	0.162581	0.464705	1		Exc_L6_FEZF2_PROKR2	0.0259922	0.0228327	0.0167213	0.0301051	0.0213733	0.0199147	0.11431	0.0146498	1		Exc_L6_FEZF2_PROKR2	0.576663		0.611361	0.485811	0.716321	0.753012	0.707818	0.674703	1		SPOTlight	0.3125
Exc_L6_THEMIS_LINC00343	0.645179	0.731991	0.679717	0.629453	0.624975	0.751025	0.337769	0.634621	1		Exc_L6_THEMIS_LINC00343	0.584328	0.711324	0.643543	0.326423	0.623742	0.594373	0.296021	0.551272	1		Exc_L6_THEMIS_LINC00343	0.0812037	0.0804272	0.0843911	0.0887952	0.0886239	0.0891425	0.151201	0.0914299	1		Exc_L6_THEMIS_LINC00343	0.492722	0.420408	0.465183	0.516767	0.50064	0.517874	0.668529	0.518387	1		SpatialDWLS	0.34375
Exc_L6_THEMIS_SLN	0.645923	0.78236	0.725411	0.727135	0.553447	0.715468	0.358197	0.617721	1		Exc_L6_THEMIS_SLN	0.638606	0.720321	0.629578	0.722205	0.509834	0.461385	0.122319	0.480014	1		Exc_L6_THEMIS_SLN	0.0178012	0.0306918	0.0346464	0.0417127	0.0389559	0.0390125	0.044154	0.0371154	1		Exc_L6_THEMIS_SLN	0.537789	0.424719	0.608194	0.496558	0.625729	0.616478	0.721686	0.669697	1		DestVI	0.125
Exc_L6_THEMIS_SNTG2	0.593635	0.767424	0.696161	0.604802	0.589952	0.757631	0.115347	0.541571	1		Exc_L6_THEMIS_SNTG2	0.497675	0.611224	0.657441	0.333421	0.577924	0.739238	0.0286121	0.50342	1		Exc_L6_THEMIS_SNTG2	0.0501702	0.0577104	0.0666681	0.0689484	0.0731131	0.0767354	0.087354	0.0767365	1		Exc_L6_THEMIS_SNTG2	0.525335	0.406712	0.509515	0.508581	0.541231	0.482276	0.776531	0.604143	1		DeepTalk	0.9375
Inh_L1_2_PVALB_CDK20	0.562234		0.601408	0.671015	0.463293	0.395075	0.584806	0.609855	1		Inh_L1_2_PVALB_CDK20	0.63637		0.452531	0.641571	0.321648	0.0495996	0.545007	0.272395	1		Inh_L1_2_PVALB_CDK20	0.00563302	0.0242724	0.0199253	0.0341497	0.0215448	0.0224052	0.0241847	0.0203855	1		Inh_L1_2_PVALB_CDK20	0.583704		0.636727	0.581629	0.685023	0.756848	0.607756	0.704866	1		RCTD	0.71875
Inh_L1_2_SST_CCNJL	0.682877	0.872016	0.629084	0.707984	0.546799	0.617155	0.470802	0.412654	1		Inh_L1_2_SST_CCNJL	0.678603	0.800811	0.601865	0.670783	0.299295	0.380005	0.280955	0.145169	1		Inh_L1_2_SST_CCNJL	0.00905758	0.0207918	0.0300763	0.029792	0.0325876	0.0307102	0.0355703	0.0365937	1		Inh_L1_2_SST_CCNJL	0.506939	0.307973	0.585172	0.582345	0.615083	0.617174	0.652267	0.762327	1		Stereoscope	0.59375
Inh_L1_2_SST_CLIC6	0.509059	0.700552	0.497413	0.655785	0.491918	0.453006	0.242192	0.448646	1		Inh_L1_2_SST_CLIC6	0.515865	0.714873	0.241827	0.452766	0.26271	0.053312	0.293994	0.227326	1		Inh_L1_2_SST_CLIC6	0.0153997	0.0226093	0.0264604	0.0299657	0.0276188	0.0295045	0.0625632	0.027649	1		Inh_L1_2_SST_CLIC6	0.617925	0.531766	0.707427	0.599232	0.691187	0.755654	0.733273	0.726959	1		Cell2location	0.6875
Inh_L1_2_SST_PRRT4	0.772486	0.860922	0.742356	0.785185	0.553986	0.832878	0.650652	0.650108	1		Inh_L1_2_SST_PRRT4	0.807218	0.882216	0.682983	0.625839	0.35439	0.740574	0.677837	0.343554	1		Inh_L1_2_SST_PRRT4	0.000844018	0.0156283	0.0176019	0.0307165	0.0214876	0.0164553	0.0194294	0.0196614	1		Inh_L1_2_SST_PRRT4	0.514125	0.461742	0.546719	0.604258	0.608216	0.533211	0.543782	0.69528	1		SpatialDWLS	0.6875
Inh_L1_2_VIP_EXPH5	0.710048	0.827088	0.780962	0.822113	0.732635	0.864159	0.23712	0.825351	1		Inh_L1_2_VIP_EXPH5	0.670898	0.771905	0.6944	0.786076	0.608867	0.806365	0.0712134	0.802915	1		Inh_L1_2_VIP_EXPH5	0.012278	0.0288604	0.0288398	0.0261795	0.0315443	0.0307672	0.0452325	0.0298003	1		Inh_L1_2_VIP_EXPH5	0.456725	0.29851	0.503654	0.369267	0.457254	0.37628	0.755468	0.485581	1		DestVI	0.4375
Inh_L1_2_VIP_HTR3A									1		Inh_L1_2_VIP_HTR3A									1		Inh_L1_2_VIP_HTR3A	0.00613633	0	0.00144497	0.0540097	0.0030802	0.0026594	0	0.00444863	1		Inh_L1_2_VIP_HTR3A									1		Tangram	0.21875
Inh_L1_2_VIP_PTGER3	0.540852		0.486904	0.678543	0.457534	0.2245	0.535711	0.620989	1		Inh_L1_2_VIP_PTGER3	0.575731		0.460224	0.590373	0.352952	0.00845812	0.556595	0.390251	1		Inh_L1_2_VIP_PTGER3	0.000712758	0.0135046	0.0122845	0.0291153	0.0120038	0.0160959	0.0222446	0.0107065	1		Inh_L1_2_VIP_PTGER3	0.574123		0.675731	0.536026	0.667754	0.800132	0.585611	0.718392	1		SPOTlight	0.21875
Inh_L1_2_VIP_SCML4	0.446693		0.545999	0.329898	0.608001	0.486932		0.602368	1		Inh_L1_2_VIP_SCML4	0.488771		0.557945	0.339598	0.549191	0.132786		0.373172	1		Inh_L1_2_VIP_SCML4	0.00600943	0.0226909	0.0201676	0.0384884	0.0190952	0.0206326	0.0226909	0.0181802	1		Inh_L1_2_VIP_SCML4	0.629482		0.621062	0.687901	0.598035	0.730549		0.677487	1		DeepTalk	0.96875
Inh_L1_2_VIP_WNT4	0.474838		0.456597	0.249288	0.758081	0.390912	0.851832	0.307653	1		Inh_L1_2_VIP_WNT4	0.512525		0.344075	0.191962	0.74745	0.073219	0.881538	0.131555	1		Inh_L1_2_VIP_WNT4	0.00710086	0.00790569	0.00704752	0.0310717	0.00520811	0.00731791	0.00557161	0.0086089	1		Inh_L1_2_VIP_WNT4	0.604301		0.724722	0.770124	0.602521	0.779666	0.393058	0.794535	1		RCTD	0.875
Inh_L1_3_SST_FAM20A	0.633231	0.71501	0.551085	0.739383	0.611871	0.751296		0.168533	1		Inh_L1_3_SST_FAM20A	0.558348	0.490729	0.395322	0.668992	0.465754	0.746151		0.175651	1		Inh_L1_3_SST_FAM20A	0.0234384	0.0431057	0.0442613	0.034554	0.0404299	0.0384948	0.0518326	0.0505258	1		Inh_L1_3_SST_FAM20A	0.507554	0.439887	0.598296	0.559478	0.571926	0.483724		0.738504	1		Cell2location	0.53125
Inh_L1_3_VIP_CBLN1	0.712955	0.905017	0.710107	0.7651	0.515731	0.775602	0.508401	0.842934	1		Inh_L1_3_VIP_CBLN1	0.660916	0.9147	0.527024	0.62182	0.238701	0.482186	0.420122	0.649904	1		Inh_L1_3_VIP_CBLN1	0.00600878	0.0165105	0.026343	0.0243342	0.0321584	0.0251751	0.0368473	0.0204765	1		Inh_L1_3_VIP_CBLN1	0.49634	0.327016	0.611335	0.523528	0.620296	0.583086	0.62348	0.558163	1		Stereoscope	0.53125
Inh_L1_3_VIP_CHRNA2	0.533376	0.636166	0.699038	0.581725	0.47791	0.503284	0.20812	0.489116	1		Inh_L1_3_VIP_CHRNA2	0.507069	0.592436	0.530179	0.398471	0.293454	0.0732765	0.347188	0.322448	1		Inh_L1_3_VIP_CHRNA2	0.000620674	0.0134511	0.0105972	0.0256322	0.0162752	0.0151932	0.0278369	0.0134977	1		Inh_L1_3_VIP_CHRNA2	0.641596	0.592492	0.645325	0.705686	0.694235	0.756244	0.722882	0.746593	1		DestVI	0.625
Inh_L1_3_VIP_FNDC1	0.401959		0.45606	0.41699	0.578652	0.506414		0.245574	1		Inh_L1_3_VIP_FNDC1	0.228648		0.171053	0.206242	0.495999	0.221674		0.0240848	1		Inh_L1_3_VIP_FNDC1	0.000311909	0.0172488	0.0160383	0.0307118	0.0146104	0.0158	0.0172488	0.0169024	1		Inh_L1_3_VIP_FNDC1	0.719537		0.754945	0.734129	0.670037	0.748456		0.810686	1		SpatialDWLS	0.59375
Inh_L1_3_VIP_HSPB6	0.465294	0.688824	0.32464	0.597839	0.349808	0.394258	0.148711	0.0810261	1		Inh_L1_3_VIP_HSPB6	0.399076	0.621457	0.130183	0.494446	0.148803	0.0568338	0.190219	0.0736524	1		Inh_L1_3_VIP_HSPB6	0.0175199	0.021112	0.0234496	0.028378	0.027225	0.0285712	0.07714	0.0266044	1		Inh_L1_3_VIP_HSPB6	0.641016	0.539446	0.739522	0.630811	0.708121	0.755023	0.754282	0.806498	1		SPOTlight	0.21875
Inh_L1_5_VIP_CD27_AS1	0.353452		0.481058	0.494007	0.141009	0.00526646	0.0131229	0.27687	1		Inh_L1_5_VIP_CD27_AS1	0.347845		0.402125	0.404244	0.226881	0.000334927	0.117165	0.0637829	1		Inh_L1_5_VIP_CD27_AS1	0.0140365	0.0258034	0.0248193	0.0318944	0.025569	0.0302083	0.0536287	0.0305834	1		Inh_L1_5_VIP_CD27_AS1	0.705363		0.70907	0.659152	0.774973	0.824697	0.822868	0.766944	1		Tangram	0.15625
Inh_L1_5_VIP_LINC01013	0.693439		0.646042	0.805625	0.660375	0.596705		0.582447	1		Inh_L1_5_VIP_LINC01013	0.721653		0.601255	0.76205	0.463655	0.335115		0.232204	1		Inh_L1_5_VIP_LINC01013	0.000543267	0.0213227	0.0176246	0.021903	0.0161345	0.0186859	0.0213227	0.0207087	1		Inh_L1_5_VIP_LINC01013	0.50184		0.603292	0.450387	0.569924	0.664656		0.691316	1		DeepTalk	1
Inh_L1_5_VIP_PHLDB3	0.304289		0.62267	0.273809	-0.00557248	0.177537	-0.00238767	0.432676	1		Inh_L1_5_VIP_PHLDB3	0.353726		0.448806	0.264365	0.0659967	0.0135732	0.228007	0.113647	1		Inh_L1_5_VIP_PHLDB3	0.00109155	0.0121721	0.0109678	0.0402971	0.0133687	0.0128112	0.0121968	0.0117681	1		Inh_L1_5_VIP_PHLDB3	0.73081		0.701843	0.733032	0.829419	0.799181	0.832555	0.75855	1		RCTD	0.78125
Inh_L1_5_VIP_SMOC1	0.708942	0.723068	0.701683	0.776606	0.62118	0.737009	0.609008	0.562652	1		Inh_L1_5_VIP_SMOC1	0.635195	0.73272	0.591795	0.720381	0.379647	0.547934	0.335884	0.365196	1		Inh_L1_5_VIP_SMOC1	0.0409188	0.0390277	0.0313701	0.0283377	0.035144	0.0299591	0.14494	0.041172	1		Inh_L1_5_VIP_SMOC1	0.477081	0.431582	0.543155	0.503672	0.530665	0.53028	0.529914	0.692421	1		Cell2location	0.78125
Inh_L1_6_LAMP5_AARD	0.736513	0.868604	0.736129	0.793716	0.585424	0.844486	0.33443	0.782508	1		Inh_L1_6_LAMP5_AARD	0.647068	0.868924	0.596553	0.754333	0.312274	0.774422	0.208463	0.766028	1		Inh_L1_6_LAMP5_AARD	0.0274012	0.0422977	0.0461362	0.0369555	0.0502551	0.0413672	0.0642156	0.0416187	1		Inh_L1_6_LAMP5_AARD	0.468613	0.351369	0.504088	0.44107	0.535122	0.442231	0.677924	0.494173	1		DestVI	0.5625
Inh_L1_6_LAMP5_CA1	0.832171	0.924667	0.849195	0.895814	0.7087	0.923862	0.454625	0.893334	1		Inh_L1_6_LAMP5_CA1	0.730671	0.892555	0.816889	0.850574	0.48944	0.914067	0.202664	0.820491	1		Inh_L1_6_LAMP5_CA1	0.0186839	0.0251022	0.040213	0.0277958	0.0450662	0.0429222	0.0616247	0.0351295	1		Inh_L1_6_LAMP5_CA1	0.359963	0.214641	0.445788	0.298027	0.497076	0.358756	0.581398	0.468487	1		SPOTlight	0.28125
Inh_L1_6_LAMP5_NES	0.602612	0.816404	0.687939	0.692273	0.557595	0.672381	0.245664	0.353617	1		Inh_L1_6_LAMP5_NES	0.633695	0.707817	0.676617	0.706754	0.344562	0.365827	0.283592	0.0866443	1		Inh_L1_6_LAMP5_NES	0.0340339	0.0369412	0.0463151	0.0413121	0.0466025	0.0446979	0.0915673	0.0548224	1		Inh_L1_6_LAMP5_NES	0.515056	0.416034	0.573074	0.496208	0.578599	0.607243	0.67491	0.739384	1		Stereoscope	0.53125
Inh_L1_6_PVALB_COL15A1	0.898134	0.99076	0.9605	0.961699	0.842125	0.969141	0.881811	0.970424	1		Inh_L1_6_PVALB_COL15A1	0.917008	0.99062	0.966168	0.920145	0.609631	0.84848	0.831097	0.822945	1		Inh_L1_6_PVALB_COL15A1	0.00388451	0.00748653	0.0135157	0.0177839	0.0274765	0.0176608	0.0256758	0.0112744	1		Inh_L1_6_PVALB_COL15A1	0.182709	0.126511	0.204467	0.138601	0.407272	0.462428	0.361257	0.455862	1		Tangram	0.21875
Inh_L1_6_SST_NPY	0.809017		0.819625	0.61717	0.624467	0.41669	0.999967	0.866763	1		Inh_L1_6_SST_NPY	0.759843		0.763466	0.396085	0.441534	0.0725297	0.999977	0.396938	1		Inh_L1_6_SST_NPY	0.00537895	0.0105409	0.00913013	0.0362854	0.0083504	0.00979687	0.00252772	0.00606682	1		Inh_L1_6_SST_NPY	0.447472		0.639912	0.721832	0.710307	0.782808	0.055673	0.748187	1		SpatialDWLS	0.34375
Inh_L1_6_VIP_SLC7A6OS	0.806349		0.892534	0.820915	0.640128	0.660261	0.765181	0.883919	1		Inh_L1_6_VIP_SLC7A6OS	0.876372		0.905884	0.791268	0.606783	0.143946	0.811963	0.674699	1		Inh_L1_6_VIP_SLC7A6OS	0.00181734	0.0239271	0.017587	0.023492	0.020414	0.020359	0.0222632	0.014136	1		Inh_L1_6_VIP_SLC7A6OS	0.451049		0.504623	0.461186	0.634371	0.744951	0.462338	0.641317	1		DeepTalk	0.9375
Inh_L1_LAMP5_BMP2	0.814597	0.816409	0.80193	0.793874	0.717336	0.829828	0.773514	0.684644	1		Inh_L1_LAMP5_BMP2	0.822756	0.818316	0.787015	0.774602	0.542917	0.770388	0.751092	0.583123	1		Inh_L1_LAMP5_BMP2	0.0106499	0.029432	0.0267723	0.0264636	0.0303259	0.0270003	0.0399316	0.0351171	1		Inh_L1_LAMP5_BMP2	0.336879	0.350183	0.416354	0.330874	0.460089	0.458974	0.350105	0.612059	1		Cell2location	0.8125
Inh_L1_LAMP5_NMBR	0.534702		0.586715	0.615412	0.512939	0.513376	0.184513	0.621728	1		Inh_L1_LAMP5_NMBR	0.439994		0.349735	0.616208	0.235851	0.262909	0.234039	0.274958	1		Inh_L1_LAMP5_NMBR	0.0118111	0.0315272	0.0254443	0.0311304	0.0282561	0.0274456	0.0391427	0.0307045	1		Inh_L1_LAMP5_NMBR	0.611199		0.622208	0.55505	0.631343	0.683013	0.731339	0.643022	1		RCTD	0.75
Inh_L1_LAMP5_PVRL2	0.199322		0.0470624	0.251165	0.0698916	0.0229123	0.22846	0.151644	1		Inh_L1_LAMP5_PVRL2	0.169496		0.0405736	0.17026	0.0573677	0.0029613	0.177654	0.0261627	1		Inh_L1_LAMP5_PVRL2	0.0021998	0.00243252	0.00381706	0.0408101	0.0134311	0.00555624	0.0241411	0.0147091	1		Inh_L1_LAMP5_PVRL2	0.755866		0.820968	0.762732	0.813751	0.827265	0.758898	0.81069	1		SpatialDWLS	0.71875
Inh_L1_LAMP5_RAB11FIP1	0.574638	0.785614	0.572381	0.428794	0.393393	0.565223		0.360217	1		Inh_L1_LAMP5_RAB11FIP1	0.580001	0.802511	0.348053	0.469439	0.170294	0.141573		0.105438	1		Inh_L1_LAMP5_RAB11FIP1	0.0105455	0.0210248	0.0277853	0.0415946	0.0300763	0.0272609	0.0317773	0.0450104	1		Inh_L1_LAMP5_RAB11FIP1	0.556141	0.456374	0.647743	0.639305	0.702946	0.676995		0.713655	1		Stereoscope	0.53125
Inh_L1_PAX6_CHRFAM7A	0.526685		0.666027	0.416993	0.434372	0.60233		0.477111	1		Inh_L1_PAX6_CHRFAM7A	0.569909		0.6473	0.412519	0.359058	0.577214		0.201786	1		Inh_L1_PAX6_CHRFAM7A	0.00323917	0.0232102	0.0184689	0.0280675	0.0216647	0.020486	0.0232102	0.0206558	1		Inh_L1_PAX6_CHRFAM7A	0.646457		0.612365	0.730549	0.639005	0.63612		0.761371	1		SPOTlight	0.3125
Inh_L1_PAX6_MIR101_1	0.763844		0.898528	0.822296	0.689968	0.775943	0.769855	0.883976	1		Inh_L1_PAX6_MIR101_1	0.815142		0.880482	0.732441	0.470443	0.353458	0.712504	0.677574	1		Inh_L1_PAX6_MIR101_1	0.000814268	0.0216076	0.0142773	0.0269419	0.0161489	0.0155879	0.0139162	0.0104184	1		Inh_L1_PAX6_MIR101_1	0.387556		0.412814	0.448924	0.580729	0.636664	0.375931	0.584835	1		Tangram	0.28125
Inh_L1_PVALB_SST_ASIC4	0.792458	0.677383	0.793057	0.846573	0.513642	0.782736	0.663521	0.874586	1		Inh_L1_PVALB_SST_ASIC4	0.769509	0.671063	0.746763	0.835659	0.294823	0.698523	0.664552	0.7053	1		Inh_L1_PVALB_SST_ASIC4	0.00330067	0.0274489	0.0205198	0.018393	0.0293184	0.0220403	0.0268409	0.017856	1		Inh_L1_PVALB_SST_ASIC4	0.452034	0.500174	0.513367	0.473758	0.643943	0.503357	0.420836	0.590382	1		DestVI	0.15625
Inh_L1_SST_DEFB108B	0.782276	0.873115	0.843369	0.875411	0.591893	0.827885	0.687336	0.693655	1		Inh_L1_SST_DEFB108B	0.819777	0.874326	0.84257	0.879015	0.288032	0.754589	0.523197	0.591008	1		Inh_L1_SST_DEFB108B	0.0027105	0.0196044	0.0231747	0.0195931	0.031408	0.024249	0.0284697	0.0290202	1		Inh_L1_SST_DEFB108B	0.400091	0.356622	0.491014	0.388973	0.58148	0.547933	0.463756	0.629715	1		DeepTalk	0.96875
Inh_L1_SST_P4HA3	0.536269		0.358345	0.734307	0.0605635	-0.0148524	0.469949	0.667822	1		Inh_L1_SST_P4HA3	0.517017		0.172135	0.742801	0.192197	0.000307256	0.516115	0.249434	1		Inh_L1_SST_P4HA3	0.0070407	0.0297048	0.0292718	0.0229545	0.0296398	0.0383929	0.0262317	0.0247889	1		Inh_L1_SST_P4HA3	0.572918		0.741125	0.469855	0.789831	0.823485	0.582776	0.711446	1		RCTD	0.84375
Inh_L1_VIP_KLHDC8B	0.688772		0.796454	0.614377	0.293675	0.600733	0.630234	0.427346	1		Inh_L1_VIP_KLHDC8B	0.483601		0.567561	0.308719	0.0951261	0.113703	0.454522	0.0916182	1		Inh_L1_VIP_KLHDC8B	0.000936746	0.0150166	0.0118277	0.0264572	0.0199367	0.0124952	0.0229515	0.0238908	1		Inh_L1_VIP_KLHDC8B	0.580212		0.620076	0.63317	0.723691	0.75007	0.56239	0.725639	1		Cell2location	0.8125
Inh_L2_3_SST_NMU	0.361929	0.377092	0.497234	0.426416	0.450987	0.211548	0.00270124	0.0333682	1		Inh_L2_3_SST_NMU	0.326041	0.354442	0.465714	0.201011	0.427959	0.0141604	0.122996	0.043846	1		Inh_L2_3_SST_NMU	0.0154576	0.0302014	0.0312341	0.0352197	0.0289225	0.0421573	0.0451753	0.0324122	1		Inh_L2_3_SST_NMU	0.68854	0.669568	0.656495	0.710828	0.673714	0.790822	0.817269	0.81202	1		Stereoscope	0.59375
Inh_L2_5_PVALB_HHIPL1	0.522875	0.639657	0.385342	0.707797	0.426233	0.496036	0.399041	0.28538	1		Inh_L2_5_PVALB_HHIPL1	0.450993	0.466437	0.213209	0.655308	0.204814	0.232523	0.309018	0.163743	1		Inh_L2_5_PVALB_HHIPL1	0.0111993	0.0370086	0.0288211	0.0296319	0.0324827	0.0275197	0.0293355	0.0416496	1		Inh_L2_5_PVALB_HHIPL1	0.619353	0.588586	0.710824	0.589426	0.678263	0.688185	0.688577	0.729707	1		SpatialDWLS	0.53125
Inh_L2_5_PVALB_RPH3AL	0.659846	0.711124	0.736022	0.739708	0.623515	0.752884	0.26659	0.330177	1		Inh_L2_5_PVALB_RPH3AL	0.592514	0.699815	0.736288	0.721089	0.468032	0.668563	0.052863	0.200882	1		Inh_L2_5_PVALB_RPH3AL	0.0507536	0.0628749	0.0667863	0.0665477	0.0671103	0.0703654	0.0868055	0.0855001	1		Inh_L2_5_PVALB_RPH3AL	0.523839	0.452337	0.461474	0.518543	0.515447	0.503652	0.763	0.680695	1		SPOTlight	0.3125
Inh_L2_5_VIP_BSPRY	0.471972		0.685875	0.740626	0.631339	0.457724	0.0806081	0.69297	1		Inh_L2_5_VIP_BSPRY	0.486964		0.444042	0.74366	0.553434	0.122771	0.15319	0.389715	1		Inh_L2_5_VIP_BSPRY	0.000446101	0.0215682	0.0176469	0.0210132	0.0167349	0.0192568	0.0215561	0.0162803	1		Inh_L2_5_VIP_BSPRY	0.593913		0.61295	0.486416	0.553316	0.710935	0.757374	0.675534	1		Tangram	0.3125
Inh_L2_5_VIP_SOX11	0.556178		0.458243	0.658169	0.573754	0.431732	0.69137	0.704557	1		Inh_L2_5_VIP_SOX11	0.586752		0.451375	0.509028	0.461681	0.0750361	0.679853	0.312873	1		Inh_L2_5_VIP_SOX11	0.0031474	0.0164382	0.0145813	0.0241399	0.0136245	0.0149702	0.012251	0.0124518	1		Inh_L2_5_VIP_SOX11	0.577296		0.675861	0.638908	0.616393	0.751592	0.49212	0.701378	1		DestVI	0.125
Inh_L2_PAX6_FREM2	0.812231		0.84361	0.748544	0.794507	0.745608	0.926972	0.654302	1		Inh_L2_PAX6_FREM2	0.822669		0.868224	0.559307	0.711781	0.225071	0.920476	0.424769	1		Inh_L2_PAX6_FREM2	0.00479	0.0144454	0.00779175	0.0331394	0.00921802	0.0105989	0.00545247	0.0115362	1		Inh_L2_PAX6_FREM2	0.393734		0.471733	0.580576	0.543518	0.735352	0.203892	0.710821	1		DeepTalk	0.9375
Inh_L2_PVALB_FRZB	0.202725		0.14529	0.329847	0.00280288	0.0894881	0.0482649	0.324065	1		Inh_L2_PVALB_FRZB	0.235869		0.0630097	0.335675	0.13084	0.00296387	0.188922	0.0690154	1		Inh_L2_PVALB_FRZB	0.00863673	0.0229859	0.022789	0.0416677	0.0232519	0.0240504	0.0271042	0.0220484	1		Inh_L2_PVALB_FRZB	0.729512		0.789356	0.682076	0.82347	0.813465	0.792104	0.791298	1		SpatialDWLS	0.90625
Inh_L2_VIP_SLC6A16	0.910737	0.800744	0.96825	0.813008	0.565317	0.846447	0.799936	0.18442	1		Inh_L2_VIP_SLC6A16	0.852224	0.769739	0.969998	0.713028	0.40586	0.638505	0.796132	0.0573638	1		Inh_L2_VIP_SLC6A16	0.00268244	0.0208463	0.00914772	0.0218505	0.023261	0.0174687	0.0174257	0.0324576	1		Inh_L2_VIP_SLC6A16	0.420916	0.489835	0.34294	0.602728	0.628042	0.618066	0.348159	0.789543	1		RCTD	0.78125
Inh_L3_5_PVALB_ISG20	0.608331	0.751891	0.680832	0.523829	0.330711	0.579233	0.577762	0.298513	1		Inh_L3_5_PVALB_ISG20	0.616403	0.732558	0.605209	0.461443	0.231694	0.162034	0.5064	0.099522	1		Inh_L3_5_PVALB_ISG20	0.00572188	0.0177079	0.019276	0.0437788	0.0253471	0.022694	0.0221248	0.0335335	1		Inh_L3_5_PVALB_ISG20	0.576135	0.497617	0.645375	0.645575	0.719021	0.73309	0.615973	0.748678	1		Cell2location	0.59375
Inh_L3_5_SST_CDH3	0.578191		0.660132	0.373856	0.778411	0.168065	0.690799	0.632323	1		Inh_L3_5_SST_CDH3	0.529627		0.321908	0.435342	0.757925	0.0249795	0.71163	0.230206	1		Inh_L3_5_SST_CDH3	0.0118145	0.03267	0.0295474	0.0400303	0.026279	0.0321784	0.0250102	0.0258596	1		Inh_L3_5_SST_CDH3	0.575483		0.659169	0.631462	0.528898	0.788699	0.510819	0.678366	1		Tangram	0.5
Inh_L3_5_SST_GGTLC3	0.610734	0.63775	0.632401	0.746481	0.629814	0.770762	0.296639	0.320998	1		Inh_L3_5_SST_GGTLC3	0.534286	0.60706	0.595957	0.727346	0.550074	0.76463	0.0467801	0.217166	1		Inh_L3_5_SST_GGTLC3	0.0276298	0.04679	0.0458254	0.03899	0.0453865	0.0395355	0.058914	0.0571355	1		Inh_L3_5_SST_GGTLC3	0.531976	0.481959	0.566373	0.448908	0.523477	0.449915	0.730663	0.717151	1		DestVI	0.375
Inh_L3_5_SST_OR5AH1P	0.404018	0.466016	0.369987	0.598445	0.29305	0.207097	0.021506	0.477542	1		Inh_L3_5_SST_OR5AH1P	0.427086	0.487445	0.330509	0.617773	0.231213	0.0610355	0.112617	0.255068	1		Inh_L3_5_SST_OR5AH1P	0.0218437	0.0325682	0.0311891	0.0331557	0.0323604	0.0330239	0.0704619	0.0319753	1		Inh_L3_5_SST_OR5AH1P	0.660567	0.645146	0.697133	0.59911	0.704948	0.769295	0.800877	0.689426	1		SPOTlight	0.15625
Inh_L3_5_VIP_HS3ST3A1	0.645656		0.729961	0.810321	0.550167	0.721353	0.547278	0.555836	1		Inh_L3_5_VIP_HS3ST3A1	0.661378		0.566257	0.79734	0.456782	0.444037	0.500537	0.473964	1		Inh_L3_5_VIP_HS3ST3A1	0.00452916	0.0267208	0.019231	0.0275255	0.0253358	0.0193021	0.0246392	0.0258853	1		Inh_L3_5_VIP_HS3ST3A1	0.518042		0.619767	0.458714	0.622927	0.630318	0.550644	0.66067	1		Stereoscope	0.25
Inh_L3_5_VIP_IGDCC3	0.661296	0.900452	0.761527	0.785909	0.597496	0.804594	0.137096	0.50093	1		Inh_L3_5_VIP_IGDCC3	0.633004	0.880963	0.579455	0.774862	0.337044	0.574129	0.136738	0.4071	1		Inh_L3_5_VIP_IGDCC3	0.0100881	0.0182431	0.0279731	0.0276673	0.0336911	0.0270996	0.0464691	0.0357649	1		Inh_L3_5_VIP_IGDCC3	0.46584	0.296307	0.556467	0.42425	0.569635	0.540153	0.686336	0.679257	1		SpatialDWLS	0.9375
Inh_L3_5_VIP_TAC3	0.700656	0.76186	0.714271	0.710271	0.642191	0.840984		0.357982	1		Inh_L3_5_VIP_TAC3	0.625487	0.620977	0.453516	0.681969	0.395623	0.792055		0.063814	1		Inh_L3_5_VIP_TAC3	0.0122771	0.0261694	0.0296651	0.0326704	0.0310261	0.0309499	0.0406036	0.0390687	1		Inh_L3_5_VIP_TAC3	0.518454	0.484797	0.600594	0.544971	0.569171	0.487083		0.775917	1		Cell2location	0.8125
Inh_L3_6_PAX6_LINC01497	0.338406		0.548426	0.328524	0.36032	0.110103		0.322289	1		Inh_L3_6_PAX6_LINC01497	0.343686		0.310021	0.297352	0.301845	0.0144515		0.0418806	1		Inh_L3_6_PAX6_LINC01497	0.00834279	0.00527046	0.00470284	0.0313851	0.00517283	0.00583262	0.00527046	0.0066192	1		Inh_L3_6_PAX6_LINC01497	0.714495		0.732336	0.746654	0.727459	0.816488		0.806607	1		DeepTalk	0.875
Inh_L3_6_VIP_UG0898H09	0.584297		0.488429	0.602116	0.725862	0.582398	0.741739	0.514047	1		Inh_L3_6_VIP_UG0898H09	0.515085		0.349279	0.371214	0.702693	0.291848	0.704762	0.157422	1		Inh_L3_6_VIP_UG0898H09	0.000921627	0.0173929	0.0151867	0.0289486	0.0119543	0.0143648	0.0147853	0.0151186	1		Inh_L3_6_VIP_UG0898H09	0.559875		0.656229	0.623122	0.559393	0.665998	0.475272	0.749711	1		Tangram	0.5
Inh_L3_6_VIP_ZIM2_AS1	0.903922		0.985193	0.878373	0.758132	0.824063	0.897824	0.961693	1		Inh_L3_6_VIP_ZIM2_AS1	0.929863		0.984123	0.840043	0.602151	0.35371	0.905423	0.842148	1		Inh_L3_6_VIP_ZIM2_AS1	0.00360999	0.0265982	0.0159379	0.0213126	0.0177648	0.018897	0.0305912	0.00794863	1		Inh_L3_6_VIP_ZIM2_AS1	0.352866		0.303509	0.477577	0.574548	0.673937	0.35251	0.534778	1		DestVI	0.5625
Inh_L3_PVALB_SAMD13	0.7374	0.829427	0.720741	0.787114	0.602528	0.780709	0.552492	0.206346	1		Inh_L3_PVALB_SAMD13	0.697078	0.828172	0.655023	0.732921	0.372955	0.451929	0.412197	0.0774686	1		Inh_L3_PVALB_SAMD13	0.0201143	0.0370487	0.0366022	0.0317446	0.0416855	0.0349604	0.0550619	0.0499592	1		Inh_L3_PVALB_SAMD13	0.47719	0.425576	0.548804	0.493757	0.579019	0.585333	0.540624	0.757961	1		SPOTlight	0.34375
Inh_L5_6_LAMP5_CRABP1	0.797681	0.88889	0.686778	0.824757	0.643258	0.861077	0.71444	0.795049	1		Inh_L5_6_LAMP5_CRABP1	0.775586	0.874762	0.531321	0.832346	0.423475	0.729064	0.703914	0.650035	1		Inh_L5_6_LAMP5_CRABP1	0.0213553	0.0291033	0.0468754	0.0357533	0.048191	0.0412327	0.0536893	0.0392107	1		Inh_L5_6_LAMP5_CRABP1	0.378145	0.308171	0.505269	0.347661	0.495495	0.438895	0.45148	0.473767	1		RCTD	0.28125
Inh_L5_6_PVALB_FAM150B	0.486447		0.651699	0.83006	0.748524	0.590015	-0.00368216	0.673483	1		Inh_L5_6_PVALB_FAM150B	0.538221		0.523009	0.806347	0.594571	0.227973	0.165306	0.510468	1		Inh_L5_6_PVALB_FAM150B	0.00941437	0.0337048	0.0273784	0.0219292	0.026276	0.0301722	0.0346451	0.0250378	1		Inh_L5_6_PVALB_FAM150B	0.573345		0.577557	0.384925	0.482282	0.669777	0.832555	0.644298	1		Stereoscope	0.1875
Inh_L5_6_PVALB_GAPDHP60	0.643281		0.810985	0.937612	0.850697	0.702769	0.287899	0.90497	1		Inh_L5_6_PVALB_GAPDHP60	0.713275		0.739563	0.924371	0.771412	0.322745	0.355892	0.726919	1		Inh_L5_6_PVALB_GAPDHP60	0.00527288	0.0322823	0.0195087	0.0173402	0.0191831	0.024716	0.0319603	0.0151409	1		Inh_L5_6_PVALB_GAPDHP60	0.453188		0.523756	0.255129	0.465397	0.682411	0.65568	0.563419	1		SpatialDWLS	0.96875
Inh_L5_6_PVALB_KCNIP2	0.606487		0.56013	0.725685	0.510057	0.538127	0.730682	0.415855	1		Inh_L5_6_PVALB_KCNIP2	0.62347		0.340626	0.664291	0.580373	0.14911	0.745494	0.123346	1		Inh_L5_6_PVALB_KCNIP2	0.0033195	0.0236019	0.0211041	0.0255147	0.0211074	0.0209709	0.0230573	0.0217	1		Inh_L5_6_PVALB_KCNIP2	0.570155		0.663652	0.569987	0.715871	0.745279	0.551825	0.759322	1		DestVI	0.625
Inh_L5_6_PVALB_MEPE	0.481275	0.655725	0.586477	0.653788	0.535493	0.659469	-0.0033967	0.680226	1		Inh_L5_6_PVALB_MEPE	0.497055	0.618303	0.482678	0.564904	0.311509	0.518214	0.162335	0.507707	1		Inh_L5_6_PVALB_MEPE	0.0113814	0.0315777	0.0281949	0.0307376	0.0292935	0.0280537	0.0350153	0.0282478	1		Inh_L5_6_PVALB_MEPE	0.605448	0.552475	0.602731	0.534031	0.579911	0.60616	0.832555	0.705	1		Cell2location	0.75
Inh_L5_6_PVALB_SST_CRHR2	0.772433	0.959605	0.939169	0.861442	0.809896	0.824807	0.610792	0.778587	1		Inh_L5_6_PVALB_SST_CRHR2	0.816735	0.956259	0.914086	0.814478	0.614568	0.472474	0.422118	0.332063	1		Inh_L5_6_PVALB_SST_CRHR2	0.0118712	0.011264	0.0265349	0.0258805	0.0274385	0.0305351	0.0638055	0.0245776	1		Inh_L5_6_PVALB_SST_CRHR2	0.423006	0.352781	0.463195	0.399901	0.468832	0.62408	0.576148	0.642484	1		Tangram	0.59375
Inh_L5_6_PVALB_ZFPM2_AS1	0.484397	0.658935	0.511601	0.516798	0.461914	0.521053	0.289222	0.140096	1		Inh_L5_6_PVALB_ZFPM2_AS1	0.443675	0.633164	0.488292	0.39099	0.400394	0.265188	0.102257	0.0465025	1		Inh_L5_6_PVALB_ZFPM2_AS1	0.0130185	0.0330088	0.0310282	0.0332067	0.0321445	0.0309277	0.0348306	0.0355386	1		Inh_L5_6_PVALB_ZFPM2_AS1	0.611911	0.485525	0.653841	0.650847	0.644483	0.684565	0.757431	0.780186	1		DeepTalk	0.8125
Inh_L5_6_SST_BEAN1	0.594465		0.733431	0.683344	0.495714	0.284272		0.670347	1		Inh_L5_6_SST_BEAN1	0.67729		0.709124	0.565455	0.467136	0.12233		0.229361	1		Inh_L5_6_SST_BEAN1	0.00630141	0.0259867	0.0240976	0.0291347	0.023944	0.0249266	0.0259867	0.0215576	1		Inh_L5_6_SST_BEAN1	0.576952		0.650303	0.553601	0.649253	0.757393		0.758861	1		SPOTlight	0.25
Inh_L5_6_SST_C4orf26	0.560902		0.738547	0.705394	0.587969	0.605261	0.0356382	0.778343	1		Inh_L5_6_SST_C4orf26	0.523711		0.608764	0.72175	0.311737	0.111035	0.12062	0.577177	1		Inh_L5_6_SST_C4orf26	0.0142058	0.0321018	0.0236604	0.0295348	0.0261822	0.0275186	0.0515261	0.0210862	1		Inh_L5_6_SST_C4orf26	0.580981		0.60301	0.443942	0.61059	0.741419	0.770992	0.633125	1		Stereoscope	0.28125
Inh_L5_6_SST_DNAJC14	0.390621		0.357122	0.546138	0.341991	0.116095		0.511188	1		Inh_L5_6_SST_DNAJC14	0.363723		0.125554	0.521891	0.32869	0.00417483		0.106734	1		Inh_L5_6_SST_DNAJC14	0.00561634	0.0107277	0.0100254	0.0260539	0.0101083	0.0119312	0.0107277	0.00964408	1		Inh_L5_6_SST_DNAJC14	0.70036		0.763813	0.686906	0.731568	0.819131		0.786342	1		RCTD	0.21875
Inh_L5_6_SST_FBN2	0.487884		0.724932	0.561951	0.200125	0.313334	-0.00228584	0.336214	1		Inh_L5_6_SST_FBN2	0.457447		0.508424	0.56179	0.238615	0.0179071	0.182125	0.0393369	1		Inh_L5_6_SST_FBN2	0.00251521	0.0207668	0.0174963	0.031031	0.0204	0.021434	0.0207668	0.0199661	1		Inh_L5_6_SST_FBN2	0.671832		0.646679	0.611263	0.728095	0.792048	0.832555	0.789284	1		DeepTalk	0.96875
Inh_L5_6_SST_ISX	0.737003	0.871897	0.802768	0.839183	0.626156	0.725313	0.455018	0.799371	1		Inh_L5_6_SST_ISX	0.715942	0.867555	0.71423	0.84445	0.448781	0.317884	0.277531	0.703967	1		Inh_L5_6_SST_ISX	0.0145162	0.0251456	0.0376162	0.0276001	0.0395847	0.0397778	0.0477032	0.0332009	1		Inh_L5_6_SST_ISX	0.452612	0.339786	0.546328	0.419513	0.571505	0.625595	0.604821	0.5555	1		SpatialDWLS	0.875
Inh_L5_6_SST_KLHL1	0.565376		0.369878	0.737936	0.460174	0.440376	0.627696	0.548161	1		Inh_L5_6_SST_KLHL1	0.546706		0.105692	0.745104	0.264964	0.0506262	0.669322	0.277806	1		Inh_L5_6_SST_KLHL1	0.00647428	0.0288059	0.027044	0.0265621	0.0261888	0.0270412	0.0234851	0.0243483	1		Inh_L5_6_SST_KLHL1	0.567251		0.733624	0.540075	0.692217	0.772024	0.503054	0.713	1		DestVI	0.59375
Inh_L5_6_SST_PAWR	0.412892		0.470468	0.477656	0.51601	0.418121	0.191648	0.420243	1		Inh_L5_6_SST_PAWR	0.382993		0.367553	0.500806	0.537989	0.251116	0.160619	0.3166	1		Inh_L5_6_SST_PAWR	0.0185658	0.039969	0.0354726	0.0394516	0.0356988	0.0370156	0.0393701	0.0360904	1		Inh_L5_6_SST_PAWR	0.654201		0.669562	0.636673	0.619725	0.68852	0.731368	0.712955	1		Cell2location	0.75
Inh_L5_6_SST_PIK3CD	0.66711		0.763591	0.689987	0.514299	0.807836	0.478338	0.71569	1		Inh_L5_6_SST_PIK3CD	0.652022		0.742963	0.714366	0.527128	0.72902	0.378738	0.520511	1		Inh_L5_6_SST_PIK3CD	0.0157127	0.0381587	0.0309879	0.0365162	0.0340839	0.0317411	0.0371879	0.0295082	1		Inh_L5_6_SST_PIK3CD	0.53401		0.545841	0.49782	0.633108	0.540195	0.633368	0.672208	1		Tangram	0.4375
Inh_L5_6_VIP_COL4A3	0.499753		0.393897	0.698967	0.213678	0.145613	0.498959	0.303339	1		Inh_L5_6_VIP_COL4A3	0.518137		0.26935	0.610453	0.169856	0.00805096	0.554608	0.136177	1		Inh_L5_6_VIP_COL4A3	0.000614587	0.0190522	0.0180269	0.0285273	0.0188159	0.0194144	0.0168519	0.0204848	1		Inh_L5_6_VIP_COL4A3	0.573425		0.704129	0.503543	0.751965	0.803553	0.587603	0.745987	1		RCTD	0.5
Inh_L5_PVALB_LRIG3	0.651141	0.811925	0.771981	0.763174	0.482171	0.753706	0.218107	0.662604	1		Inh_L5_PVALB_LRIG3	0.615113	0.684339	0.757668	0.71758	0.252131	0.593907	0.140864	0.504188	1		Inh_L5_PVALB_LRIG3	0.012257	0.0252028	0.0332465	0.0281862	0.0408866	0.0341757	0.0423925	0.0355451	1		Inh_L5_PVALB_LRIG3	0.512272	0.361261	0.5314	0.505238	0.640968	0.575443	0.75119	0.664009	1		SPOTlight	0.1875
Inh_L5_SST_RPL35AP11	0.466203	0.516797	0.449399	0.653827	0.439743	0.453836	0.10044	0.297854	1		Inh_L5_SST_RPL35AP11	0.402794	0.516116	0.192252	0.656096	0.218027	0.196051	0.0867105	0.176196	1		Inh_L5_SST_RPL35AP11	0.0281403	0.0634023	0.0475143	0.0361804	0.0474323	0.0502246	0.0454642	0.0433885	1		Inh_L5_SST_RPL35AP11	0.617002	0.597129	0.665935	0.52605	0.645478	0.666848	0.778895	0.735896	1		Stereoscope	0.1875
Inh_L6_SST_TH	0.630067		0.845436	0.358564	0.810227	0.57539	0.446886	0.909416	1		Inh_L6_SST_TH	0.474691		0.60324	0.414215	0.720553	0.039598	0.286618	0.590154	1		Inh_L6_SST_TH	0.0106527	0.0227492	0.0163579	0.0331366	0.0181637	0.022413	0.0503669	0.0120116	1		Inh_L6_SST_TH	0.572943		0.526013	0.599053	0.45877	0.779476	0.668763	0.651496	1		Cell2location	0.875
Micro_L1_6_TYROBP_CD74	0.887893		0.938539	0.90468	0.900281	0.979512	0.937608	0.969147	1		Micro_L1_6_TYROBP_CD74	0.911935		0.873782	0.89083	0.86035	0.924691	0.851191	0.889843	1		Micro_L1_6_TYROBP_CD74	0.00941529	0.0525743	0.0210334	0.022134	0.0263565	0.0183941	0.0219195	0.0236114	1		Micro_L1_6_TYROBP_CD74	0.147013		0.183715	0.191736	0.291611	0.169183	0.140589	0.216099	1		DeepTalk	0.875
OPC_L1_6_PDGFRA_COL20A1	0.869082	0.947609	0.919126	0.866027	0.89409	0.967725	0.903481	0.947981	1		OPC_L1_6_PDGFRA_COL20A1	0.886387	0.904411	0.917316	0.675348	0.885584	0.963404	0.888473	0.89207	1		OPC_L1_6_PDGFRA_COL20A1	0.00915311	0.0271839	0.0260909	0.0325165	0.0363679	0.0201775	0.0308212	0.0207373	1		OPC_L1_6_PDGFRA_COL20A1	0.205701	0.181106	0.242867	0.274046	0.248836	0.187079	0.224785	0.301082	1		SpatialDWLS	0.78125
Oligo_L2_6_OPALIN_FTH1P3	0.878393	0.89322	0.833118	0.764066	0.792877	-0.0202715	0.824951	0.854016	1		Oligo_L2_6_OPALIN_FTH1P3	0.722807	0.890442	0.64044	0.381726	0.788536	0.000920285	0.818621	0.784097	1		Oligo_L2_6_OPALIN_FTH1P3	0.0730102	0.0595429	0.126755	0.104221	0.0835074	0.133218	0.0815218	0.0633025	1		Oligo_L2_6_OPALIN_FTH1P3	0.276539	0.270322	0.320774	0.319565	0.328101	0.832555	0.295496	0.29274	1		DestVI	0.53125
Oligo_L2_6_OPALIN_MAP6D1	0.0911475		-0.0114648	0.0315682	-0.00025266	-0.0559296	0.0843429	0.0599808	1		Oligo_L2_6_OPALIN_MAP6D1	0.152305		0.0777945	0.108082	0.0214149	-0.00197669	0.151037	0.0841269	1		Oligo_L2_6_OPALIN_MAP6D1	0.019516	0.0252173	0.0253691	0.0537059	0.0359247	0.0317099	0.0537718	0.0251543	1		Oligo_L2_6_OPALIN_MAP6D1	0.78059		0.8174	0.801474	0.81577	0.82065	0.797897	0.789548	1		SPOTlight	0.28125
Oligo_L3_6_OPALIN_ENPP6	0.724506	0.806484	0.530244	0.78678	0.481833	0.630677	0.686685	0.746207	1		Oligo_L3_6_OPALIN_ENPP6	0.638503	0.785705	0.137378	0.780189	0.277518	0.593111	0.690741	0.418585	1		Oligo_L3_6_OPALIN_ENPP6	0.0389483	0.0424046	0.0818485	0.0458147	0.0662603	0.0556701	0.0657254	0.0553746	1		Oligo_L3_6_OPALIN_ENPP6	0.436794	0.377624	0.592161	0.398465	0.585758	0.530779	0.478925	0.491572	1		Tangram	0.375
Oligo_L3_6_OPALIN_LRP4_AS1	0.0487761		-0.0030843	-0.00704437	-0.0150875	-0.00294049	-0.00184761	0.00792355	1		Oligo_L3_6_OPALIN_LRP4_AS1	0.154672		0.0134638	0.0761192	0.00332696	0.237656	0.254432	0.0482661	1		Oligo_L3_6_OPALIN_LRP4_AS1	0.00084474	0.0117851	0.0126311	0.0404156	0.0384553	0.0135227	0.0117892	0.0148151	1		Oligo_L3_6_OPALIN_LRP4_AS1	0.806462		0.829297	0.832533	0.832553	0.832555	0.832555	0.825596	1		RCTD	0.5625
Oligo_L5_6_OPALIN_LDLRAP1					0.0230357	0.018718		-0.0110739	1		Oligo_L5_6_OPALIN_LDLRAP1					0.0150801	0.00428639		0.00354143	1		Oligo_L5_6_OPALIN_LDLRAP1	0.0128571	0.00714286	0.00714286	0.00714286	0.0198921	0.0442611	0.00714286	0.0496233	1		Oligo_L5_6_OPALIN_LDLRAP1					0.825518	0.82644		0.830659	1		Stereoscope	0.21875
VLMC_L1_5_PDGFRA_COLEC12	0.842258		0.769635	0.520737	0.35641	0.733016	0.882542	0.179377	1		VLMC_L1_5_PDGFRA_COLEC12	0.722776		0.73891	0.385062	0.0780542	0.550197	0.834357	0.0252982	1		VLMC_L1_5_PDGFRA_COLEC12	0.00541	0.0135647	0.0106728	0.0270132	0.0210513	0.0177716	0.00709017	0.0199683	1		VLMC_L1_5_PDGFRA_COLEC12	0.497488		0.549948	0.707249	0.748952	0.650478	0.310267	0.782841	1		Cell2location	0.875
Astro	0.912054	0.957801	0.9523	0.838134	0.950674	0.935881	0.89998	0.945515	2		Astro	0.681041	0.805679	0.464908	0.367004	0.834945	0.190159	0.806572	0.409323	2		Astro	0.0133577	0.0314489	0.0270607	0.037791	0.0183196	0.0352584	0.0371301	0.0211171	2		Astro	0.522983	0.532312	0.65663	0.678209	0.50844	0.737782	0.324781	0.647813	2		DeepTalk	0.96875
CA1	0.976947	0.926958	0.924451	0.825722	0.90239	0.806065	0.830655	0.551843	2		CA1	0.857896	0.816972	0.842772	0.693743	0.824816	0.764155	0.798096	0.312305	2		CA1	0.0142323	0.0251099	0.02801	0.0401948	0.0286088	0.046514	0.0436144	0.0579327	2		CA1	0.406844	0.452367	0.393864	0.536722	0.444275	0.414017	0.344424	0.718345	2		Tangram	0.625
CA1_ProS	0.46589	0.450226	0.54169	0.414403	0.499667	0.0556423	0.0572391	0.135978	2		CA1_ProS	0.307047	0.219931	0.163123	0.308019	0.170152	0.19936	0.257117	0.00229669	2		CA1_ProS	0.0103424	0.0278829	0.0138986	0.0540115	0.0195802	0.0133384	0.0255766	0.0184881	2		CA1_ProS	0.69937	0.707736	0.725719	0.689545	0.72223	0.78964	0.77448	0.816231	2		Stereoscope	0.6875
CA2_IG_FC	0.727862		0.89869	0.672657	0.0174969	0.137936	0.312238	-0.00168205	2		CA2_IG_FC	0.478409		0.400333	0.684818	0.0236803	0.00440953	0.140077	0.000549542	2		CA2_IG_FC	0.00643828	0.0164655	0.012777	0.0393667	0.0179172	0.0577506	0.037144	0.0190977	2		CA2_IG_FC	0.637609		0.727586	0.494755	0.825485	0.820273	0.765487	0.828238	2		DestVI	0.4375
CA3	0.927717	0.878748	0.962049	0.7015	0.852299	0.308501	0.76857	0.154284	2		CA3	0.689628	0.407778	0.8891	0.425389	0.51895	0.0473985	0.756244	0.00596708	2		CA3	0.00670057	0.0208497	0.00970813	0.0582268	0.0175563	0.0324236	0.0180177	0.0308626	2		CA3	0.479969	0.644285	0.458681	0.590501	0.583108	0.771899	0.326411	0.803855	2		RCTD	0.46875
CR	0.495512		0.695496	0.0955269	0.454162	0.159569		0.167002	2		CR	0.187334		0.195999	0.0386691	0.0829717	0.00105688		0.00107326	2		CR	0.00594701	0.0105409	0.00964031	0.0730659	0.0107348	0.0107784	0.0105409	0.0262347	2		CR	0.767189		0.771615	0.812764	0.782531	0.823812		0.824417	2		SPOTlight	0.25
CT_SUB	0.451562	0.360391	0.398875	0.547353	0.229465	0.10518	0.0996294	0.072127	2		CT_SUB	0.257685	0.0883961	0.18538	0.407551	0.0830237	0.00437583	0.0694135	0.0106892	2		CT_SUB	0.0398044	0.040176	0.03338	0.0612809	0.0387485	0.195227	0.10438	0.0405313	2		CT_SUB	0.696253	0.732623	0.749851	0.616949	0.763175	0.799072	0.785588	0.795964	2		SpatialDWLS	0.1875
Car3	0.914764	0.954581	0.960356	0.902207	0.936413	0.933608	0.841914	0.548263	2		Car3	0.917849	0.908781	0.95225	0.902595	0.92092	0.89558	0.627771	0.268531	2		Car3	0.0166858	0.0248064	0.0312873	0.042442	0.0297619	0.0390528	0.0482074	0.0693501	2		Car3	0.236463	0.217244	0.248487	0.273702	0.340364	0.37458	0.306419	0.697633	2		Cell2location	0.90625
DG	0.976933	0.933069	0.94686	0.797922	0.90789	0.897312	0.829879	0.785599	2		DG	0.896883	0.844107	0.935035	0.797586	0.843738	0.771509	0.730804	0.735674	2		DG	0.0472679	0.0679944	0.0464681	0.0827849	0.0697636	0.103649	0.0718243	0.0959484	2		DG	0.285654	0.279748	0.26584	0.374457	0.312205	0.28539	0.322572	0.486308	2		DeepTalk	0.96875
Endo	0.921068	0.959294	0.947606	0.737982	0.941633	0.926255	0.639389	0.898247	2		Endo	0.722565	0.810847	0.930801	0.287176	0.727045	0.201575	0.581436	0.220693	2		Endo	0.0126207	0.0253417	0.0285421	0.0445364	0.01595	0.0271668	0.0320626	0.0216874	2		Endo	0.506342	0.517285	0.365099	0.665249	0.524253	0.74084	0.577736	0.701343	2		Tangram	0.59375
L2_3_IT_APr	0.256732		0.166943	0.204996	0.280834	0.14321	0.0982587	0.0168125	2		L2_3_IT_APr	0.124993		0.0189136	0.128724	0.0799415	0.00618337	0.0173412	0.0013757	2		L2_3_IT_APr	0.0408232	0.0231975	0.0228261	0.0747803	0.0236555	0.0298416	0.122489	0.0311909	2		L2_3_IT_APr	0.757041		0.799654	0.748038	0.764091	0.803358	0.798433	0.818973	2		DestVI	0.53125
L2_3_IT_CTX	0.901114	0.876759	0.918027	0.7813	0.874326	0.858196	0.628371	0.36057	2		L2_3_IT_CTX	0.75936	0.775775	0.918696	0.591478	0.856358	0.848286	0.471491	0.320409	2		L2_3_IT_CTX	0.0982901	0.105234	0.0762311	0.14293	0.0897147	0.133647	0.148765	0.179198	2		L2_3_IT_CTX	0.289622	0.264457	0.226504	0.299114	0.265213	0.312947	0.468414	0.521658	2		SPOTlight	0.5
L2_3_IT_ENTl	0.696243	0.632429	0.530336	0.737555	0.569626	0.493313	0.484655	0.0188493	2		L2_3_IT_ENTl	0.504306	0.423412	0.127825	0.670989	0.275132	0.512542	0.514999	0.00296833	2		L2_3_IT_ENTl	0.0181907	0.0334596	0.0391034	0.0447996	0.0355906	0.0326814	0.0354002	0.0389206	2		L2_3_IT_ENTl	0.601513	0.625953	0.732038	0.516226	0.672648	0.613039	0.631833	0.803411	2		SpatialDWLS	0.46875
L2_3_IT_HATA	0.582922		0.451076	0.678661	0.283833	-0.00314775	0.319029	0.0030419	2		L2_3_IT_HATA	0.427616		0.11875	0.645479	0.104115	0.166471	0.308619	0.00189698	2		L2_3_IT_HATA	0.00570399	0.0210179	0.0190612	0.0375117	0.0202344	0.0211778	0.0252252	0.0254038	2		L2_3_IT_HATA	0.610237		0.754805	0.47746	0.766722	0.832555	0.673444	0.823397	2		RCTD	0.34375
L2_3_IT_PPP	0.72968	0.630131	0.72772	0.637127	0.597768	0.593219	0.523743	0.0798301	2		L2_3_IT_PPP	0.545168	0.288277	0.489394	0.647759	0.531325	0.46303	0.475244	0.026797	2		L2_3_IT_PPP	0.0445095	0.0696273	0.0588244	0.0636882	0.0579782	0.0628305	0.065898	0.0725675	2		L2_3_IT_PPP	0.568989	0.638446	0.621261	0.524766	0.579628	0.609698	0.591481	0.756469	2		Stereoscope	0.1875
L2_3_IT_ProS	0.791941		0.805956	0.71585	0.465447	0.221626	0.554018	0.0249323	2		L2_3_IT_ProS	0.448371		0.287019	0.489607	0.124551	0.00677722	0.358486	0.00094996	2		L2_3_IT_ProS	0.0140952	0.0265891	0.0185603	0.038084	0.0243506	0.0399498	0.0531474	0.0326248	2		L2_3_IT_ProS	0.640974		0.750783	0.589235	0.745389	0.8058	0.657906	0.822379	2		RCTD	0.9375
L2_3_IT_RSP	0.368422		0.477119	0.133343	-0.0250276	0.179577	0.194804	0.0916062	2		L2_3_IT_RSP	0.261654		0.136226	0.165866	0.0176953	0.0492992	0.27287	0.00725311	2		L2_3_IT_RSP	0.0385393	0.0468447	0.0420785	0.0884415	0.0493586	0.0477331	0.0567926	0.0490257	2		L2_3_IT_RSP	0.708316		0.728477	0.760457	0.826404	0.761224	0.711012	0.800205	2		DeepTalk	0.90625
L2_3_IT_RSPv	0.690537	0.657577	0.659367	0.575132	0.637636	0.54465	0.470072	0.169063	2		L2_3_IT_RSPv	0.568984	0.428646	0.580058	0.530116	0.491554	0.564795	0.457116	0.032595	2		L2_3_IT_RSPv	0.0388821	0.0500492	0.0563048	0.0695666	0.0502328	0.061059	0.059608	0.0662308	2		L2_3_IT_RSPv	0.586069	0.596852	0.63913	0.583379	0.576656	0.570069	0.624916	0.755634	2		Cell2location	0.75
L2_IT_ENTl	0.976518		0.968419	0.923886	0.873827	0.917932	0.737249	0.353422	2		L2_IT_ENTl	0.868823		0.91191	0.924555	0.66497	0.893387	0.560003	0.0486573	2		L2_IT_ENTl	0.0107683	0.0457935	0.0117414	0.0300993	0.0233774	0.0325283	0.0354391	0.045341	2		L2_IT_ENTl	0.406226		0.446399	0.267461	0.556317	0.434366	0.579818	0.786475	2		SPOTlight	0.53125
L2_IT_ENTm	0.866965		0.887953	0.850785	0.347227		0.562157	0.0162886	2		L2_IT_ENTm	0.701304		0.646478	0.864236	0.149737		0.383198	0.00160612	2		L2_IT_ENTm	0.00817061	0.0206856	0.0111766	0.0338466	0.0200099	0.0206856	0.0469737	0.0259905	2		L2_IT_ENTm	0.479806		0.589901	0.331558	0.729704		0.592959	0.816731	2		DestVI	0.46875
L2_IT_PAR	0.894932		0.951046	0.845092	0.779668	-0.00314999	0.888657	0.204702	2		L2_IT_PAR	0.942128		0.93258	0.848836	0.61774	0.134148	0.834966	0.0263796	2		L2_IT_PAR	0.00635977	0.0414046	0.0144193	0.0239989	0.0289805	0.0414046	0.0256162	0.0406611	2		L2_IT_PAR	0.347283		0.406829	0.380221	0.58935	0.832555	0.329799	0.794919	2		SpatialDWLS	0.34375
L3_IT_ENTl	0.779762		0.688391	0.797761	0.261493	0.0670682	0.553133	0.119072	2		L3_IT_ENTl	0.596711		0.393574	0.654948	0.223986	0.116842	0.531612	0.0224668	2		L3_IT_ENTl	0.0157393	0.0432082	0.0316351	0.0318189	0.0414654	0.0431084	0.0362952	0.046066	2		L3_IT_ENTl	0.511812		0.613636	0.438751	0.744296	0.797641	0.55805	0.79619	2		Tangram	0.375
L3_IT_ENTm	0.902842	0.761993	0.793148	0.881472	0.782023	0.758819	0.774756	0.0951213	2		L3_IT_ENTm	0.760038	0.636724	0.581163	0.797038	0.605945	0.638872	0.745227	0.0123161	2		L3_IT_ENTm	0.0201002	0.0392515	0.0347979	0.0417157	0.0355904	0.0380579	0.0446358	0.0552262	2		L3_IT_ENTm	0.405391	0.471769	0.493703	0.361278	0.483467	0.467865	0.394816	0.779722	2		Stereoscope	0.1875
L4_5_IT_CTX	0.884073	0.851714	0.857875	0.72323	0.858745	0.795799	0.703474	0.519167	2		L4_5_IT_CTX	0.70091	0.713666	0.80741	0.333338	0.833943	0.613276	0.669224	0.346809	2		L4_5_IT_CTX	0.164626	0.18556	0.139	0.227237	0.118138	0.162496	0.186706	0.244849	2		L4_5_IT_CTX	0.256879	0.290872	0.223087	0.291461	0.237488	0.338681	0.322095	0.367515	2		SPOTlight	0.5
L4_RSP_ACA	0.897136	0.861458	0.530739	0.900726	0.753	0.917904	0.895622	0.227062	2		L4_RSP_ACA	0.68952	0.674344	0.0489673	0.900637	0.378105	0.895748	0.85413	0.0189693	2		L4_RSP_ACA	0.0255089	0.0252303	0.100155	0.0409805	0.0328194	0.0139058	0.0156692	0.0319623	2		L4_RSP_ACA	0.442248	0.553147	0.771838	0.290102	0.644393	0.408242	0.253903	0.795494	2		Cell2location	0.96875
L5_6_IT_CTX	0.815073	0.834577	0.708667	0.806577	0.724944	0.617373	0.510472	0.213963	2		L5_6_IT_CTX	0.644648	0.837681	0.410189	0.792839	0.554568	0.195766	0.257881	0.0731106	2		L5_6_IT_CTX	0.0390615	0.0488775	0.0620178	0.0514461	0.0607101	0.0730858	0.0739048	0.0824036	2		L5_6_IT_CTX	0.480191	0.381288	0.603429	0.417618	0.534955	0.656245	0.61843	0.734022	2		DeepTalk	0.84375
L5_IT_CTX	0.923951	0.881401	0.893713	0.846007	0.850257	0.832124	0.674684	0.119113	2		L5_IT_CTX	0.797742	0.726823	0.882053	0.733398	0.796513	0.753305	0.568693	0.0578953	2		L5_IT_CTX	0.0475007	0.0605891	0.0522083	0.0633236	0.0594646	0.0906218	0.0938817	0.11394	2		L5_IT_CTX	0.33144	0.296721	0.35924	0.33045	0.395356	0.450214	0.43935	0.693353	2		RCTD	0.6875
L5_IT_TPE_ENT	0.715933	0.681835	0.694076	0.684686	0.552763	0.414303	0.403133	0.0994556	2		L5_IT_TPE_ENT	0.52185	0.475789	0.445661	0.60279	0.294774	0.429172	0.28316	0.00810407	2		L5_IT_TPE_ENT	0.0166373	0.0300461	0.0272417	0.0558795	0.0354318	0.0317058	0.0333818	0.0362067	2		L5_IT_TPE_ENT	0.616554	0.594549	0.698763	0.558496	0.66032	0.678913	0.714409	0.802529	2		DestVI	0.53125
L5_NP_CTX	0.880726	0.935166	0.938698	0.777932	0.924534	0.876977	0.471108	0.60271	2		L5_NP_CTX	0.745188	0.863958	0.910225	0.755146	0.914139	0.640833	0.171421	0.445708	2		L5_NP_CTX	0.0442698	0.0529161	0.0481779	0.0635656	0.0413954	0.0773006	0.0924194	0.0905452	2		L5_NP_CTX	0.353083	0.230421	0.238728	0.426017	0.292137	0.509563	0.617168	0.635883	2		SpatialDWLS	0.53125
L5_NP_CT_CTX_	0.371331		0.457947	0.18461	0.319911	0.128055	0.171438	0.0463922	2		L5_NP_CT_CTX_	0.178694		0.158421	0.129624	0.151739	0.0028617	0.038036	0.00389423	2		L5_NP_CT_CTX_	0.0312249	0.0198652	0.0181301	0.0803044	0.0199092	0.029243	0.0866001	0.027819	2		L5_NP_CT_CTX_	0.738666		0.741003	0.766287	0.752327	0.816025	0.783709	0.819516	2		Tangram	0.1875
L5_PPP	0.748482		0.824468	0.391048	0.736478	0.661651	0.729931	0.107565	2		L5_PPP	0.558991		0.559376	0.171552	0.566747	0.717447	0.736046	0.00215403	2		L5_PPP	0.0109253	0.0228125	0.013793	0.0710561	0.0158227	0.021234	0.0160396	0.025164	2		L5_PPP	0.601098		0.703458	0.703366	0.650086	0.53265	0.471471	0.818237	2		Stereoscope	0.25
L5_PT_CTX	0.982595	0.93597	0.929521	0.85526	0.895732	0.884815	0.80963	0.287414	2		L5_PT_CTX	0.901195	0.930381	0.834866	0.751709	0.800753	0.653099	0.807826	0.0842171	2		L5_PT_CTX	0.0295018	0.031075	0.0329382	0.0438452	0.0405829	0.0616197	0.090149	0.0823569	2		L5_PT_CTX	0.264915	0.206672	0.336887	0.286106	0.409418	0.502038	0.329995	0.722835	2		DeepTalk	0.96875
L6_CT_CTX	0.897289	0.833973	0.922475	0.787988	0.912164	0.910546	0.644721	0.437309	2		L6_CT_CTX	0.677093	0.594557	0.919145	0.538496	0.909309	0.907466	0.376172	0.400072	2		L6_CT_CTX	0.107385	0.135428	0.0722367	0.152467	0.0750905	0.135563	0.149408	0.192962	2		L6_CT_CTX	0.291174	0.303956	0.191754	0.288488	0.212182	0.214453	0.480498	0.479953	2		SPOTlight	0.5
L6_IT_CTX	0.847196	0.856984	0.89365	0.807288	0.863645	0.870628	0.430861	0.330295	2		L6_IT_CTX	0.712646	0.779058	0.887119	0.728437	0.864556	0.8705	0.17597	0.263489	2		L6_IT_CTX	0.0876827	0.0970398	0.0790131	0.108039	0.0762112	0.139299	0.146638	0.153933	2		L6_IT_CTX	0.362726	0.326045	0.288839	0.333192	0.331131	0.309594	0.602828	0.59	2		Cell2location	0.8125
L6_IT_ENTl	0.460012		0.273155	0.406244	0.234742	-0.00139212	0.400637	-0.0273355	2		L6_IT_ENTl	0.325753		0.010461	0.259796	0.0239568	0.299927	0.497001	0.000805841	2		L6_IT_ENTl	0.00566581	0.00843274	0.0156858	0.0585372	0.015581	0.00843608	0.0200075	0.0218458	2		L6_IT_ENTl	0.712753		0.80875	0.716429	0.796715	0.832555	0.688079	0.831385	2		SpatialDWLS	0.6875
L6b_CTX	0.97364	0.927522	0.919097	0.844031	0.881147	0.83736	0.803912	0.5568	2		L6b_CTX	0.852513	0.912296	0.881534	0.753864	0.741892	0.450454	0.582357	0.238955	2		L6b_CTX	0.0123761	0.0239415	0.0248879	0.0405194	0.0444295	0.0435375	0.0401556	0.0561622	2		L6b_CTX	0.372509	0.273353	0.407426	0.52291	0.464155	0.621979	0.386345	0.712256	2		Tangram	0.5
L6b_CT_ENT	0.718629	0.635552	0.679585	0.73496	0.81929	0.724035	0.424419	0.4087	2		L6b_CT_ENT	0.586779	0.325011	0.61067	0.724506	0.758532	0.424289	0.406928	0.267396	2		L6b_CT_ENT	0.0618633	0.0931217	0.0587822	0.0574031	0.04827	0.07068	0.118146	0.0731905	2		L6b_CT_ENT	0.548019	0.627341	0.588938	0.460559	0.430119	0.449057	0.615237	0.698541	2		Stereoscope	0.375
Lamp5	0.968163	0.929303	0.918491	0.812633	0.930947	0.877863	0.812224	0.27375	2		Lamp5	0.883727	0.91834	0.913365	0.772511	0.925787	0.615009	0.650694	0.120601	2		Lamp5	0.0352643	0.0403215	0.0550112	0.0628093	0.0389744	0.0821406	0.0629152	0.103697	2		Lamp5	0.307313	0.302711	0.249207	0.44541	0.216225	0.521706	0.331926	0.680296	2		DestVI	0.5
Lamp5_Lhx6	0.955638	0.923405	0.795895	0.790233	0.913051	0.919166	0.913018	0.419084	2		Lamp5_Lhx6	0.823829	0.875705	0.676207	0.558042	0.89379	0.855541	0.90536	0.12729	2		Lamp5_Lhx6	0.0074411	0.0154332	0.0243385	0.0534502	0.0167487	0.0257006	0.0165425	0.0445984	2		Lamp5_Lhx6	0.427797	0.426489	0.531128	0.553481	0.394886	0.312	0.300089	0.750242	2		RCTD	0.15625
Meis2_HPF									2		Meis2_HPF									2		Meis2_HPF	0.000520297	0	0.00252301	0.0624155	0.0069915	0.000974426	0.0129803	0.018842	2		Meis2_HPF									2		DeepTalk	0.90625
Micro_PVM	0.949343	0.928378	0.959822	0.839828	0.885149	0.913524		0.841423	2		Micro_PVM	0.600621	0.600224	0.739084	0.192554	0.487531	0.0955663		0.282247	2		Micro_PVM	0.00497945	0.0163815	0.0173688	0.0440586	0.0113856	0.0188249	0.0221089	0.0150111	2		Micro_PVM	0.635999	0.659051	0.596975	0.72697	0.666878	0.781859		0.743198	2		SpatialDWLS	0.84375
NP_PPP	0.458253		0.594453	0.362067	0.40794	0.0860555	0.148239	0.0483624	2		NP_PPP	0.277891		0.269022	0.218835	0.0952756	0.00235579	0.0758156	0.00222912	2		NP_PPP	0.0135126	0.0147348	0.0123203	0.0534204	0.0166853	0.0257829	0.0535748	0.032913	2		NP_PPP	0.737042		0.762153	0.737794	0.742783	0.817652	0.786179	0.821161	2		Cell2location	0.78125
NP_SUB	0.567283	0.569443	0.683871	0.276872	0.466458	0.411105	0.378945	0.0762563	2		NP_SUB	0.385758	0.313141	0.62821	0.0973055	0.249039	0.281789	0.144374	0.00352643	2		NP_SUB	0.0157924	0.0182691	0.0149628	0.0675123	0.020889	0.0184129	0.0424255	0.0249299	2		NP_SUB	0.694375	0.715441	0.685612	0.756674	0.72749	0.720043	0.719773	0.82178	2		SPOTlight	0.375
Ndnf_HPF	0.808224	0.862782	0.862025	0.573406	0.837139	-0.00175006	0.574682	0.270859	2		Ndnf_HPF	0.717914	0.832556	0.767607	0.248286	0.769927	0.273619	0.663208	0.00970313	2		Ndnf_HPF	0.00635451	0.0125036	0.012811	0.0596557	0.0142259	0.0244743	0.0204478	0.0303606	2		Ndnf_HPF	0.609482	0.586664	0.680376	0.663696	0.634209	0.832555	0.60719	0.811639	2		DestVI	0.6875
Oligo	0.937296	0.905554	0.903336	0.849834	0.899508	0.880689	0.730461	0.724254	2		Oligo	0.781435	0.888159	0.858317	0.416337	0.893986	0.206128	0.602926	0.215531	2		Oligo	0.00918586	0.0231733	0.0257873	0.0388437	0.0169511	0.0273858	0.0289391	0.0285505	2		Oligo	0.420435	0.369792	0.282244	0.626768	0.357375	0.740542	0.502936	0.747496	2		Tangram	0.34375
Pax6	0.652482		0.8804	0.630621	0.671719	0.36236	0.176424	0.141216	2		Pax6	0.569705		0.87156	0.561792	0.369124	0.0227313	0.00576244	0.0112207	2		Pax6	0.0538895	0.0214289	0.0127909	0.0573131	0.0167276	0.0349147	0.204025	0.0315896	2		Pax6	0.598229		0.525793	0.545571	0.676959	0.791535	0.798325	0.808766	2		Stereoscope	0.34375
Pvalb	0.96934	0.940873	0.89797	0.818241	0.943913	0.892512	0.860277	0.732908	2		Pvalb	0.951116	0.941786	0.894852	0.793831	0.920794	0.825076	0.813996	0.612309	2		Pvalb	0.0247418	0.0320555	0.0406764	0.0533043	0.0336971	0.0606243	0.0529308	0.072319	2		Pvalb	0.30296	0.243124	0.347036	0.453179	0.257276	0.43077	0.268502	0.575098	2		RCTD	0.21875
SMC_Peri	0.969973	0.90535	0.98286	0.6476	0.787462	0.867373	0.984082	0.629749	2		SMC_Peri	0.708904	0.445059	0.938166	0.103819	0.356286	0.078232	0.988571	0.0475936	2		SMC_Peri	0.000283926	0.010434	0.0122753	0.0449339	0.0101038	0.0126889	0.0134924	0.0206492	2		SMC_Peri	0.56049	0.739378	0.58779	0.777777	0.741427	0.798887	0.237013	0.802532	2		Cell2location	0.875
SUB	0.842989	0.82082	0.816083	0.495317	0.703711	0.771763	0.879737	0.136142	2		SUB	0.736025	0.81171	0.661319	0.219095	0.478314	0.592317	0.891976	0.0099132	2		SUB	0.00505448	0.0133494	0.0141946	0.059494	0.0181409	0.0153549	0.0131799	0.0316386	2		SUB	0.526052	0.521396	0.637894	0.685168	0.656912	0.616163	0.35975	0.81159	2		DeepTalk	0.96875
SUB_ProS	0.795497		0.808176	0.885964	0.480442	-0.00322061	0.42235	0.224961	2		SUB_ProS	0.664324		0.554845	0.892041	0.476678	0.0835508	0.276085	0.0317171	2		SUB_ProS	0.0132716	0.0379562	0.0266597	0.0323596	0.0332803	0.0381405	0.0361108	0.0380085	2		SUB_ProS	0.51429		0.615847	0.324418	0.660893	0.832391	0.677605	0.796867	2		SpatialDWLS	0.6875
Sncg	0.92918	0.951305	0.90026	0.896015	0.938884	0.844549	0.609141	0.468062	2		Sncg	0.835014	0.928515	0.818191	0.895367	0.868036	0.461552	0.337983	0.240299	2		Sncg	0.0167596	0.0211667	0.0269076	0.0495198	0.0312308	0.0369513	0.0494441	0.0560906	2		Sncg	0.33017	0.242413	0.401746	0.314264	0.316309	0.569446	0.462256	0.702902	2		Tangram	0.4375
Sst	0.901624	0.953276	0.947438	0.853367	0.9609	0.938564	0.892413	0.613091	2		Sst	0.95992	0.940105	0.944611	0.823668	0.960652	0.918015	0.891298	0.46546	2		Sst	0.0371934	0.0407975	0.0409298	0.0654028	0.0325351	0.0771299	0.0816434	0.104841	2		Sst	0.237561	0.161614	0.239375	0.367283	0.165883	0.324384	0.281974	0.588342	2		DestVI	0.5625
Sst_Chodl	0.917731	0.975234	0.983285	0.766074	0.939571	0.868792	0.98633	0.210269	2		Sst_Chodl	0.918785	0.941263	0.980749	0.405832	0.857547	0.258326	0.987294	0.00686754	2		Sst_Chodl	0.00274071	0.00512524	0.00459506	0.0528749	0.00972675	0.0160188	0.00644194	0.035705	2		Sst_Chodl	0.339	0.444716	0.326006	0.6028	0.514505	0.726616	0.0824758	0.808291	2		Stereoscope	0.375
Vip	0.913574	0.932919	0.90791	0.804647	0.93247	0.877393	0.64882	0.764683	2		Vip	0.705122	0.693285	0.747291	0.75282	0.7528	0.583575	0.267091	0.682882	2		Vip	0.0614962	0.0699415	0.0751846	0.0809589	0.0549586	0.0855982	0.0998998	0.0937606	2		Vip	0.305241	0.178659	0.251005	0.460771	0.186022	0.547785	0.430529	0.518702	2		SPOTlight	0.28125
B_cells	0.904375	0.929706	0.919152	0.86969	0.921013	0.838447	0.925018	0.858934	3		B_cells	0.848993	0.881467	0.910785	0.424857	0.760364	0.266375	0.818861	0.842553	3		B_cells	0.0623426	0.0613745	0.0417067	0.133738	0.113166	0.137674	0.092551	0.0553379	3		B_cells	0.222589	0.168854	0.177757	0.488399	0.174456	0.641981	0.155347	0.263621	3		RCTD	0.3125
Endothelial	0.913085	0.852569	0.795595	0.808828	0.805046	0.842867	0.816461	0.824938	3		Endothelial	0.856283	0.836888	0.659777	0.806261	0.770834	0.814609	0.762205	0.806647	3		Endothelial	0.127495	0.125962	0.173191	0.144777	0.171155	0.159189	0.14605	0.145069	3		Endothelial	0.219669	0.208375	0.248249	0.260773	0.255371	0.264588	0.261278	0.240811	3		DeepTalk	0.875
Fibroblasts	0.891657	0.916421	0.909129	0.871738	0.878027	0.893765	0.899485	0.899241	3		Fibroblasts	0.903189	0.903064	0.908356	0.540899	0.721409	0.578751	0.900437	0.880913	3		Fibroblasts	0.074589	0.0759657	0.0701252	0.156168	0.136524	0.0874024	0.0760972	0.0907722	3		Fibroblasts	0.257581	0.212111	0.202823	0.4755	0.326606	0.517984	0.23989	0.253525	3		Cell2location	0.90625
Hepatocytes	0.850263	0.779862	0.701292	0.728908	0.644289	0.757898	0.772781	0.810758	3		Hepatocytes	0.790811	0.76821	0.551866	0.722807	0.585206	0.682822	0.760359	0.696399	3		Hepatocytes	0.153534	0.157685	0.201679	0.164469	0.221565	0.164692	0.170303	0.231476	3		Hepatocytes	0.23096	0.22509	0.280901	0.273221	0.369133	0.28042	0.244628	0.21811	3		Stereoscope	0.71875
Myeloid	0.954875	0.88421	0.871594	0.85034	0.866198	0.8583	0.859209	0.848887	3		Myeloid	0.923813	0.874078	0.848415	0.809399	0.866124	0.777225	0.80336	0.789461	3		Myeloid	0.0870738	0.110571	0.0987395	0.106658	0.154331	0.108811	0.112327	0.114026	3		Myeloid	0.201025	0.221123	0.211059	0.245775	0.244096	0.38463	0.226144	0.232156	3		RCTD	0.4375
T_cells	0.863965	0.801014	0.748221	0.767174	0.733239	0.769653	0.771971	0.683708	3		T_cells	0.827395	0.797069	0.668512	0.725098	0.695087	0.758628	0.758899	0.659457	3		T_cells	0.188371	0.156187	0.282319	0.216447	0.208601	0.168974	0.178532	0.216315	3		T_cells	0.166413	0.168451	0.182313	0.235493	0.269942	0.175537	0.179396	0.279911	3		SpatialDWLS	0.46875
B_cells	0.899381	0.902933	0.91493	0.823285	0.836477	0.741636	0.942195	0.864478	4		B_cells	0.865481	0.902168	0.919053	0.389911	0.677716	0.162382	0.919291	0.772788	4		B_cells	0.066267	0.0445182	0.0427529	0.14847	0.135647	0.282457	0.0793583	0.0608375	4		B_cells	0.281649	0.231475	0.296264	0.555024	0.32283	0.677731	0.182751	0.446396	4		Tangram	0.34375
EPCAM__cells_and_cholangiocytes	0.911861	0.932683	0.940865	0.888691	0.823312	0.918351	0.898931	0.786922	4		EPCAM__cells_and_cholangiocytes	0.9192	0.926901	0.936589	0.863048	0.779834	0.875222	0.886717	0.412713	4		EPCAM__cells_and_cholangiocytes	0.0684283	0.0856172	0.0758603	0.103932	0.171374	0.116834	0.128934	0.164516	4		EPCAM__cells_and_cholangiocytes	0.202234	0.220267	0.200789	0.242454	0.22472	0.304736	0.210232	0.276443	4		SPOTlight	0.28125
Hepatocytes	0.908687	0.836991	0.849966	0.788988	-0.230933	0.8406	0.820862	0.808421	4		Hepatocytes	0.881025	0.816234	0.842909	0.735074	-0.154238	0.835567	0.755522	0.737329	4		Hepatocytes	0.159352	0.152097	0.130129	0.185475	0.385903	0.234671	0.210871	0.209137	4		Hepatocytes	0.144943	0.146006	0.159035	0.212714	0.635742	0.167271	0.175072	0.158389	4		DestVI	0.46875
LSEC	0.879301	0.898187	0.917633	0.896153	0.839184	0.91098	0.86413	0.898996	4		LSEC	0.960803	0.883976	0.8873	0.89515	0.798367	0.871614	0.792874	0.882834	4		LSEC	0.0723175	0.0940319	0.0885473	0.0939134	0.183557	0.111449	0.106298	0.114169	4		LSEC	0.185083	0.187698	0.162177	0.233632	0.193892	0.299781	0.2301	0.178724	4		Cell2location	0.90625
NK_NKT_and_T_cells	0.939563	0.865735	0.910687	0.796144	0.721468	0.869514	0.832237	0.860982	4		NK_NKT_and_T_cells	0.896123	0.830842	0.904644	0.786232	0.648254	0.856602	0.734493	0.812526	4		NK_NKT_and_T_cells	0.134146	0.147193	0.102414	0.148054	0.247746	0.158966	0.175711	0.150891	4		NK_NKT_and_T_cells	0.152902	0.151336	0.129458	0.198197	0.226075	0.186629	0.23452	0.164791	4		RCTD	0.78125
Stellate_cells_and_myofibroblasts	0.92238	0.891273	0.900576	0.638531	0.727284	0.798067	0.850438	0.615239	4		Stellate_cells_and_myofibroblasts	0.715365	0.77388	0.848929	0.161365	0.40504	0.182987	0.713779	0.294853	4		Stellate_cells_and_myofibroblasts	0.0360014	0.0252322	0.0360931	0.143845	0.0590484	0.0669328	0.0209517	0.057385	4		Stellate_cells_and_myofibroblasts	0.465646	0.538617	0.470354	0.679658	0.666036	0.746234	0.291563	0.703231	4		SpatialDWLS	0.71875
Alveolar_type_1	0.705344	0.658078	0.711881	0.311544	0.686784	0.459756	0.697036		5		Alveolar_type_1	0.417477	0.223872	0.316267	0.0171225	0.281711	0.0538902	0.752644		5		Alveolar_type_1	0.026994	0.0197158	0.0193978	0.127114	0.0198348	0.0269864	0.0217485	0.0248337	5		Alveolar_type_1	0.642815	0.720473	0.721685	0.783284	0.696519	0.776863	0.445817		5		DeepTalk	0.84375
Alveolar_type_2	0.950485	0.916524	0.889583	0.765473	0.902111	0.780942	0.846912		5		Alveolar_type_2	0.855847	0.908582	0.868223	0.435749	0.878283	0.204161	0.850836		5		Alveolar_type_2	0.0333716	0.0466008	0.0327228	0.0788555	0.0504111	0.0755668	0.0553071	0.0724209	5		Alveolar_type_2	0.355994	0.249916	0.390942	0.589153	0.247565	0.692388	0.293966		5		Tangram	0.5
B_cells	0.864012	0.819426	0.740433	0.741192	0.777548	0.713396	0.704792		5		B_cells	0.799599	0.81855	0.723865	0.688378	0.644593	0.623063	0.607605		5		B_cells	0.145888	0.127949	0.141276	0.158552	0.159754	0.153598	0.235775	0.267818	5		B_cells	0.312298	0.285557	0.359564	0.352267	0.318268	0.393965	0.351803		5		SPOTlight	0.25
Ciliated_cells	0.91303		0.950683	0.902733	0.873125	0.882203	0.930408		5		Ciliated_cells	0.926652		0.786362	0.787474	0.49428	0.280422	0.936119		5		Ciliated_cells	0.00946789	0.0390332	0.0153066	0.048281	0.0253299	0.0215826	0.0152508	0.0390332	5		Ciliated_cells	0.294946		0.473199	0.261013	0.552168	0.649695	0.225626		5		Stereoscope	0.34375
Club_cells	0.805678	0.746624	0.771238	0.461686	0.889046	0.592173	0.902156		5		Club_cells	0.598237	0.578669	0.4778	0.0714713	0.776725	0.081119	0.905008		5		Club_cells	0.0241617	0.0279148	0.0223142	0.112281	0.0257968	0.0316555	0.0141373	0.0325029	5		Club_cells	0.530744	0.571989	0.629413	0.720223	0.501008	0.760923	0.301351		5		DestVI	0.15625
DCs	0.91241	0.848551	0.863155	0.790993	0.816811	0.639351	0.746108		5		DCs	0.885643	0.839336	0.841502	0.792381	0.757767	0.307007	0.709355		5		DCs	0.0718409	0.0833764	0.0774208	0.095603	0.119474	0.124418	0.110964	0.157124	5		DCs	0.345489	0.342017	0.354304	0.38473	0.409882	0.585648	0.400904		5		Cell2location	0.9375
Endothelial	0.903419	0.93271	0.916272	0.871669	0.936452	0.894391	0.913448		5		Endothelial	0.905421	0.919615	0.891897	0.577144	0.925495	0.621608	0.873026		5		Endothelial	0.0308931	0.0400503	0.0327633	0.0946742	0.050181	0.0433826	0.0360845	0.0833503	5		Endothelial	0.334676	0.33633	0.354602	0.5456	0.31063	0.555831	0.202172		5		RCTD	0.71875
Fibroblast	0.973432	0.905335	0.895364	0.824368	0.900182	0.871264	0.883734		5		Fibroblast	0.817275	0.870798	0.88298	0.2789	0.856573	0.357203	0.87642		5		Fibroblast	0.0425605	0.0440107	0.0308932	0.118015	0.0588323	0.0468731	0.0573225	0.0693255	5		Fibroblast	0.347018	0.279182	0.337368	0.633792	0.232528	0.631397	0.237731		5		SpatialDWLS	0.75
Mac_Mono	0.926637	0.871108	0.854478	0.794378	0.825663	0.824539	0.840583		5		Mac_Mono	0.825407	0.701692	0.785256	0.777719	0.769163	0.801743	0.67696		5		Mac_Mono	0.171996	0.219782	0.126535	0.186157	0.153992	0.199204	0.235509	0.296794	5		Mac_Mono	0.185083	0.181145	0.193353	0.260453	0.212694	0.236491	0.205381		5		DeepTalk	0.84375
Mast	0.899858	0.921092	0.920576	0.891908	0.919428	0.872723	0.88185		5		Mast	0.959243	0.918361	0.922155	0.774076	0.916537	0.451681	0.862379		5		Mast	0.0359417	0.0457929	0.0410081	0.0821646	0.047189	0.067923	0.0548012	0.104308	5		Mast	0.241602	0.242778	0.232806	0.368221	0.227504	0.584023	0.222603		5		Tangram	0.34375
Neutrophils	0.919205	0.850773	0.860448	0.811596	0.868525	0.821655	0.765602		5		Neutrophils	0.769809	0.746736	0.618072	0.799919	0.863872	0.50525	0.554511		5		Neutrophils	0.0966627	0.100902	0.149367	0.0983825	0.082456	0.145453	0.117999	0.189574	5		Neutrophils	0.346393	0.315753	0.416915	0.374273	0.322045	0.503997	0.378632		5		SPOTlight	0.21875
Plasma	0.945814	0.866573	0.886904	0.841882	0.837951	0.833208	0.791998		5		Plasma	0.900012	0.8089	0.878858	0.83538	0.795903	0.56197	0.716913		5		Plasma	0.0622678	0.0794763	0.0706818	0.0833982	0.0845183	0.104643	0.0955148	0.165893	5		Plasma	0.274772	0.249821	0.268948	0.348946	0.269329	0.511917	0.331373		5		Stereoscope	0.375
T_cells	0.873111	0.831018	0.800613	0.76296	0.784672	0.791091	0.693852		5		T_cells	0.743336	0.714885	0.779185	0.531917	0.780027	0.731512	0.587356		5		T_cells	0.196314	0.192467	0.181164	0.243581	0.163757	0.278013	0.248045	0.395415	5		T_cells	0.249866	0.247841	0.218143	0.25198	0.239135	0.221026	0.381498		5		DestVI	0.3125
B_cells	0.779593	0.770141	0.636845	0.772969	0.698979	0.621473	0.501263		6		B_cells	0.662641	0.676173	0.598236	0.732975	0.609825	0.286462	0.283178		6		B_cells	0.18509	0.125572	0.149132	0.127352	0.145036	0.236867	0.418306	0.230797	6		B_cells	0.367335	0.358599	0.435684	0.317111	0.366205	0.50865	0.457947		6		Cell2location	0.90625
DCs	0.866782	0.858726	0.878781	0.874025	0.838814	0.541998	0.4066		6		DCs	0.737617	0.850995	0.840655	0.79826	0.643137	0.227485	0.100558		6		DCs	0.0662312	0.0685223	0.0621183	0.0906643	0.12712	0.118306	0.12362	0.136129	6		DCs	0.349741	0.297651	0.300431	0.336314	0.40249	0.633134	0.564566		6		Stereoscope	0.6875
Endothelial	0.913787	0.937951	0.949861	0.876969	0.908437	0.870834	0.8967		6		Endothelial	0.872395	0.940125	0.951852	0.373822	0.84024	0.414187	0.863778		6		Endothelial	0.0360368	0.0294839	0.0274411	0.114994	0.0574729	0.0515176	0.0522281	0.0849028	6		Endothelial	0.300949	0.256024	0.225323	0.549798	0.326711	0.600341	0.27265		6		RCTD	0.71875
Epithelial	0.882919	0.925577	0.916709	0.872053	0.727508	0.907362	0.827294		6		Epithelial	0.948194	0.877447	0.891901	0.867433	0.645964	0.843767	0.795995		6		Epithelial	0.0993117	0.115857	0.0978806	0.135286	0.169595	0.235915	0.128224	0.284457	6		Epithelial	0.146366	0.147638	0.147792	0.205113	0.336272	0.184503	0.184919		6		DeepTalk	0.8125
Fibroblast	0.932595	0.959517	0.957285	0.923461	0.948963	0.91865	0.90855		6		Fibroblast	0.944125	0.951765	0.957553	0.700617	0.852967	0.533272	0.806564		6		Fibroblast	0.0419412	0.0462504	0.0359188	0.114069	0.0981355	0.0760869	0.0515267	0.128717	6		Fibroblast	0.200624	0.165721	0.140453	0.422687	0.152987	0.537996	0.173635		6		Tangram	0.28125
Mac_Mono	0.888207	0.91919	0.922097	0.87288	0.894238	0.867391	0.875147		6		Mac_Mono	0.896483	0.789457	0.794533	0.87127	0.739963	0.825115	0.770672		6		Mac_Mono	0.133281	0.161229	0.158958	0.116671	0.192168	0.161767	0.176265	0.272277	6		Mac_Mono	0.168849	0.175499	0.172209	0.22199	0.175289	0.246627	0.2057		6		DestVI	0.46875
Mast	0.977111	0.89977	0.899689	0.908743	0.878044	0.841583	0.802416		6		Mast	0.822662	0.83311	0.824196	0.826086	0.774173	0.593127	0.447256		6		Mast	0.0608496	0.0614836	0.0638725	0.100819	0.062841	0.0930758	0.0972229	0.137206	6		Mast	0.231857	0.189343	0.187685	0.34289	0.204153	0.547665	0.307509		6		SpatialDWLS	0.46875
Plasma	0.359547	0.290353	0.264213	0.194928	0.248497	0.25977	0.318535		6		Plasma	0.258642	0.1655	0.131174	0.0500722	0.182405	0.0549215	0.32782		6		Plasma	0.0953467	0.104188	0.116493	0.164705	0.122402	0.110508	0.0760005	0.0800409	6		Plasma	0.688938	0.700685	0.712823	0.742855	0.697687	0.759096	0.69939		6		SPOTlight	0.15625
T_cells	0.90094	0.861689	0.847556	0.811643	0.814696	0.823926	0.685417		6		T_cells	0.705982	0.758051	0.72056	0.642214	0.761001	0.651619	0.343104		6		T_cells	0.203412	0.181715	0.195869	0.215772	0.179753	0.225945	0.300294	0.409046	6		T_cells	0.22618	0.183099	0.187719	0.215089	0.224369	0.234815	0.418814		6		Cell2location	0.9375
Alveolar_Type_1	0.729815	0.682801	0.772173	0.446778	0.753597	0.652121	0.606158	0.825237	7		Alveolar_Type_1	0.489183	0.309349	0.612263	0.105146	0.404702	0.180939	0.569972	0.544501	7		Alveolar_Type_1	0.0223613	0.0285817	0.0248878	0.0841802	0.0288697	0.0308747	0.0317954	0.0227155	7		Alveolar_Type_1	0.601143	0.657051	0.605564	0.72254	0.616358	0.70398	0.519419	0.597397	7		DestVI	0.75
Alveolar_Type_2	0.913023	0.9401	0.936496	0.880406	0.913053	0.930828	0.931196	0.930572	7		Alveolar_Type_2	0.958575	0.824678	0.919179	0.879469	0.743484	0.909701	0.850975	0.874089	7		Alveolar_Type_2	0.080073	0.101591	0.0687835	0.0991551	0.167843	0.100539	0.130762	0.105626	7		Alveolar_Type_2	0.157121	0.170649	0.157542	0.22933	0.183592	0.211785	0.170964	0.173671	7		SpatialDWLS	0.6875
B_cells	0.852974	0.775342	0.640308	0.819778	0.673207	0.681045	0.75891	0.808136	7		B_cells	0.782852	0.750107	0.497728	0.812505	0.632362	0.344013	0.711068	0.743161	7		B_cells	0.0558727	0.0686484	0.0858286	0.0756947	0.0796067	0.10818	0.073319	0.0660517	7		B_cells	0.432874	0.460218	0.582355	0.381727	0.479431	0.618039	0.407194	0.43176	7		Tangram	0.4375
Basal	0.464326	0.38552	0.255324	0.338484	0.493093	0.315472	0.497296	0.397581	7		Basal	0.233402	0.0998091	0.0169582	0.0390797	0.2215	0.0132108	0.41776	0.087344	7		Basal	0.0175454	0.0230734	0.0178861	0.0870286	0.0244014	0.0495074	0.0221934	0.0240926	7		Basal	0.744668	0.768731	0.802319	0.799379	0.75263	0.811463	0.708241	0.785447	7		DeepTalk	0.8125
CD4_T	0.808596	0.756	0.748063	0.735543	0.705797	0.657401	0.659147	0.61268	7		CD4_T	0.798902	0.747903	0.747907	0.684856	0.565203	0.562796	0.654943	0.616913	7		CD4_T	0.115121	0.120664	0.122515	0.134706	0.142678	0.14051	0.162598	0.151424	7		CD4_T	0.351765	0.366218	0.369943	0.36886	0.3781	0.42214	0.402038	0.422559	7		SPOTlight	0.1875
CD8_T	0.606237	0.582918	0.494405	0.550456	0.520424	-0.0381886	0.440342	0.438439	7		CD8_T	0.538952	0.542758	0.446572	0.469957	0.327409	1.9e-05	0.33652	0.338379	7		CD8_T	0.133712	0.1398	0.153234	0.147212	0.15323	0.197696	0.174603	0.164638	7		CD8_T	0.449016	0.438634	0.474921	0.452014	0.471052	0.814215	0.530497	0.474053	7		RCTD	0.46875
Ciliated	0.970833	0.898795	0.856946	0.853961	0.902449	0.883042	0.87647	0.880272	7		Ciliated	0.760308	0.853099	0.650664	0.351919	0.909396	0.802394	0.825549	0.761946	7		Ciliated	0.0170714	0.021651	0.0248832	0.0752704	0.0372126	0.0232477	0.026481	0.02269	7		Ciliated	0.309564	0.271712	0.218043	0.621478	0.243869	0.509401	0.227025	0.294206	7		Stereoscope	0.21875
Club_cell	0.793349	0.933949	0.86081	0.554726	0.928559	0.418774	0.910863	0.854301	7		Club_cell	0.828748	0.926236	0.835542	0.282221	0.930156	0.0362973	0.910992	0.676831	7		Club_cell	0.0217448	0.0141229	0.0180462	0.0883272	0.0526197	0.104109	0.046483	0.0230487	7		Club_cell	0.390845	0.29292	0.420079	0.667682	0.284411	0.781021	0.282698	0.551047	7		Cell2location	0.96875
DC	0.81057	0.740135	0.757009	0.678582	0.760543	0.637646	0.748589	0.725692	7		DC	0.729608	0.525502	0.706638	0.683388	0.756872	0.34945	0.642905	0.604413	7		DC	0.0916403	0.136742	0.0768619	0.0995945	0.0820191	0.102442	0.133363	0.0887405	7		DC	0.446316	0.499491	0.471303	0.464918	0.431225	0.577901	0.449552	0.499729	7		DestVI	0.71875
Endothelial	0.93103	0.86205	0.89042	0.750471	0.85204	0.889262	0.829135	0.889796	7		Endothelial	0.870908	0.861846	0.875448	0.671456	0.851	0.876109	0.71488	0.884324	7		Endothelial	0.0594024	0.0808873	0.0652936	0.0916796	0.0892656	0.0800611	0.0797492	0.0704279	7		Endothelial	0.285003	0.234697	0.218158	0.497043	0.245646	0.289336	0.290114	0.227909	7		SpatialDWLS	0.8125
Fibroblast	0.978188	0.912176	0.917039	0.837327	0.899595	0.901588	0.893537	0.913291	7		Fibroblast	0.939856	0.902071	0.814117	0.809196	0.775471	0.879709	0.874039	0.875927	7		Fibroblast	0.0703284	0.0615653	0.0898692	0.0907605	0.163885	0.0856681	0.119119	0.0960411	7		Fibroblast	0.189698	0.203234	0.191275	0.252437	0.197903	0.255429	0.211847	0.191439	7		DeepTalk	0.75
Macrophage	0.895367	0.838448	0.792556	0.756031	0.814956	0.807349	0.813344	0.818753	7		Macrophage	0.819097	0.71946	0.751287	0.742261	0.655515	0.77631	0.703381	0.730645	7		Macrophage	0.107045	0.134318	0.106397	0.109868	0.169863	0.124552	0.157597	0.11337	7		Macrophage	0.287108	0.283311	0.303341	0.353037	0.286576	0.355741	0.308742	0.288919	7		Tangram	0.34375
Mast	0.926879	0.861787	0.85255	0.852809	0.782273	0.813945	0.809242	0.865682	7		Mast	0.813147	0.690521	0.753169	0.834702	0.505044	0.655936	0.614194	0.745563	7		Mast	0.0552797	0.0775889	0.0691244	0.0705497	0.0837714	0.0839143	0.0838557	0.0799974	7		Mast	0.308336	0.253477	0.351367	0.394438	0.302684	0.51883	0.334063	0.27069	7		SPOTlight	0.1875
Monocytes	0.906358	0.825552	0.872454	0.761702	0.748672	0.799893	0.811838	0.840823	7		Monocytes	0.830741	0.721127	0.84057	0.681827	0.590152	0.765065	0.719441	0.836438	7		Monocytes	0.0816721	0.104914	0.0850921	0.113616	0.118276	0.126009	0.103066	0.0904151	7		Monocytes	0.263968	0.270602	0.252117	0.343071	0.321495	0.381643	0.290084	0.284916	7		Stereoscope	0.4375
Muscle_cells	0.902056	0.848601	0.811432	0.811567	0.843687	0.805802	0.841205	0.845384	7		Muscle_cells	0.842945	0.819771	0.647527	0.701552	0.838075	0.677957	0.842931	0.752938	7		Muscle_cells	0.0404564	0.0453921	0.0586342	0.0785979	0.0641357	0.0447046	0.0592014	0.0640838	7		Muscle_cells	0.389862	0.413365	0.503595	0.447181	0.358674	0.515068	0.295306	0.445595	7		RCTD	0.28125
NK	0.845722	0.763666	0.774668	0.740631	0.700139	0.76531	0.706796	0.754048	7		NK	0.71398	0.604537	0.762012	0.608488	0.537833	0.741148	0.520884	0.609112	7		NK	0.134099	0.158872	0.134319	0.155635	0.172451	0.157828	0.16757	0.165886	7		NK	0.28715	0.29494	0.288694	0.303737	0.334675	0.301548	0.361228	0.296817	7		Tangram	0.75
Plasma	0.937483	0.894411	0.870303	0.742991	0.832373	0.701232	0.878566	0.847361	7		Plasma	0.847511	0.839719	0.821491	0.488711	0.844826	0.212095	0.880124	0.679177	7		Plasma	0.0143946	0.0190178	0.0200773	0.0738373	0.0272333	0.034782	0.0246458	0.0236178	7		Plasma	0.353791	0.234515	0.505278	0.503675	0.269245	0.721879	0.271697	0.533723	7		Cell2location	0.8125
Proliferating_Macrophage	0.759171	0.809537	0.874188	0.644015	0.861165	0.746226	0.69147	0.336459	7		Proliferating_Macrophage	0.681412	0.512474	0.882977	0.485834	0.713484	0.130411	0.484362	0.0418386	7		Proliferating_Macrophage	0.0123883	0.021248	0.012539	0.0596801	0.0144903	0.0187469	0.036086	0.0556864	7		Proliferating_Macrophage	0.552048	0.649322	0.454519	0.582364	0.548137	0.754476	0.621987	0.777715	7		DeepTalk	0.90625
Proliferating_NK_T	0.564095	0.455163	0.495575	0.422632	0.497415	0.537248	0.591279	0.451357	7		Proliferating_NK_T	0.381295	0.155627	0.222032	0.224236	0.342003	0.228504	0.563284	0.115874	7		Proliferating_NK_T	0.0317198	0.0437037	0.033804	0.092807	0.0363962	0.0338595	0.0365646	0.0409924	7		Proliferating_NK_T	0.630019	0.711722	0.702625	0.639395	0.675119	0.647767	0.566335	0.725219	7		DestVI	0.46875
Connecting_Tubule	0.731272	0.742107	0.707871	0.466194	0.611289	0.550764	0.686546	0.668036	8		Connecting_Tubule	0.63964	0.720332	0.472574	0.327251	0.417067	0.237496	0.678402	0.593925	8		Connecting_Tubule	0.0751534	0.0728097	0.0872865	0.137985	0.114646	0.131839	0.0825324	0.0857038	8		Connecting_Tubule	0.518725	0.470228	0.610067	0.62276	0.582012	0.638758	0.471846	0.520378	8		SPOTlight	0.25
Distal_Convoluted_Tubule	0.907395	0.868396	0.796352	0.730234	0.84902	0.757811	0.798144	0.856267	8		Distal_Convoluted_Tubule	0.834181	0.856659	0.713649	0.624648	0.807307	0.623344	0.781767	0.822354	8		Distal_Convoluted_Tubule	0.0682377	0.0674452	0.091639	0.111893	0.0746332	0.094431	0.0819736	0.0785272	8		Distal_Convoluted_Tubule	0.408132	0.361795	0.487317	0.520349	0.408506	0.521934	0.363066	0.379908	8		SpatialDWLS	0.6875
Endothelial_Cell	0.908813	0.822977	0.860349	0.743895	0.821962	0.82291	0.760742	0.855386	8		Endothelial_Cell	0.842543	0.749976	0.825659	0.704961	0.796019	0.672559	0.729575	0.847039	8		Endothelial_Cell	0.0889467	0.107389	0.0979242	0.115722	0.103995	0.119509	0.114752	0.0918748	8		Endothelial_Cell	0.368928	0.397447	0.374022	0.415965	0.369629	0.454883	0.388278	0.313839	8		Stereoscope	0.25
Intercalated_Cells_Type_A	0.875322	0.788674	0.779584	0.748771	0.78384	0.737202	0.737978	0.754723	8		Intercalated_Cells_Type_A	0.824626	0.783295	0.691173	0.736623	0.780736	0.665017	0.727415	0.757934	8		Intercalated_Cells_Type_A	0.10356	0.117058	0.128876	0.116652	0.116895	0.140823	0.131654	0.117185	8		Intercalated_Cells_Type_A	0.357018	0.361445	0.416574	0.371925	0.350204	0.429416	0.378129	0.368332	8		RCTD	0.375
Intercalated_Cells_Type_B	0.627741	0.550938	0.411467	0.46439	0.490103	0.455232	0.544354	0.465168	8		Intercalated_Cells_Type_B	0.238516	0.140054	0.0466114	0.0868529	0.102333	0.0424823	0.320547	0.0993344	8		Intercalated_Cells_Type_B	0.0559774	0.0480235	0.0696799	0.144203	0.06145	0.0748346	0.0420026	0.0700944	8		Intercalated_Cells_Type_B	0.675234	0.697758	0.761351	0.709407	0.715027	0.761686	0.63242	0.707824	8		Cell2location	0.9375
Leukocyte	0.375585	0.272677	0.147766	0.314823	0.166741	0.302215	0.199044	0.0523387	8		Leukocyte	0.120183	0.0199416	0.00702475	0.0524162	0.0110846	0.036718	0.041348	0.0293313	8		Leukocyte	0.0885612	0.0732162	0.116352	0.160829	0.118688	0.0670131	0.0838472	0.0795393	8		Leukocyte	0.731475	0.762616	0.785269	0.720364	0.778162	0.759107	0.757651	0.789694	8		DestVI	0.6875
Mesangial_Cells	0.711968	0.62852	0.727113	0.462021	0.650093	0.593584	0.524399	0.632111	8		Mesangial_Cells	0.443515	0.347337	0.43195	0.220685	0.384695	0.154417	0.414086	0.366305	8		Mesangial_Cells	0.0593259	0.0616575	0.054937	0.135564	0.0617184	0.0792957	0.0651451	0.0699035	8		Mesangial_Cells	0.623557	0.654272	0.650229	0.660432	0.634396	0.707184	0.629294	0.615368	8		SpatialDWLS	0.8125
Principal_Cells	0.87463	0.829009	0.794872	0.679311	0.823959	0.733504	0.756964	0.815959	8		Principal_Cells	0.821329	0.816057	0.748716	0.606983	0.814377	0.703115	0.75356	0.79322	8		Principal_Cells	0.135826	0.121021	0.155193	0.200772	0.133016	0.176548	0.146316	0.136565	8		Principal_Cells	0.281812	0.267422	0.298029	0.367785	0.246781	0.320701	0.29401	0.259527	8		Tangram	0.53125
Proximal_Tubule	0.891725	0.828476	0.827933	0.708644	0.829753	0.796098	0.78012	0.803188	8		Proximal_Tubule	0.794382	0.802756	0.828397	0.431232	0.775729	0.723265	0.755145	0.791812	8		Proximal_Tubule	0.156394	0.157245	0.132875	0.256642	0.161793	0.218298	0.158812	0.157444	8		Proximal_Tubule	0.17149	0.17496	0.181549	0.226221	0.179233	0.193255	0.203231	0.229278	8		SPOTlight	0.375
Thick_Ascending_Limb	0.950932	0.89293	0.872744	0.774149	0.875814	0.809518	0.856789	0.868587	8		Thick_Ascending_Limb	0.904312	0.870953	0.872637	0.694544	0.868144	0.728609	0.819113	0.869171	8		Thick_Ascending_Limb	0.100501	0.0958567	0.108832	0.131592	0.103093	0.128285	0.145722	0.114396	8		Thick_Ascending_Limb	0.253435	0.253421	0.246537	0.337748	0.221817	0.361134	0.276036	0.228057	8		DeepTalk	0.75
Distal_convoluted_tubule	0.966968	0.866775	0.900322	0.883933	0.783358	0.844959	0.803113	0.900811	9		Distal_convoluted_tubule	0.930242	0.85162	0.889959	0.876669	0.758226	0.70379	0.742721	0.896079	9		Distal_convoluted_tubule	0.0884113	0.0946111	0.0991875	0.0930926	0.11858	0.119246	0.146754	0.0878234	9		Distal_convoluted_tubule	0.274723	0.311921	0.252046	0.273437	0.35134	0.438557	0.361487	0.226712	9		Stereoscope	0.25
Endothelial	0.811496	0.735089	0.72023	0.706103	0.690035	0.707274	0.654732	0.69703	9		Endothelial	0.626719	0.604602	0.548664	0.634913	0.665562	0.589617	0.358696	0.681251	9		Endothelial	0.146503	0.186119	0.152612	0.143999	0.165554	0.152937	0.183281	0.14391	9		Endothelial	0.414177	0.388675	0.48456	0.448644	0.431301	0.471608	0.434828	0.398737	9		RCTD	0.15625
Intercalated_cells	0.925912	0.947713	0.956757	0.875902	0.952963	0.910913	0.941529	0.920305	9		Intercalated_cells	0.889668	0.900554	0.956088	0.542127	0.944747	0.401593	0.799901	0.707056	9		Intercalated_cells	0.0527866	0.0383688	0.032051	0.11817	0.0351506	0.0902205	0.102556	0.0725217	9		Intercalated_cells	0.261621	0.321033	0.187015	0.4379	0.240908	0.592679	0.200537	0.376114	9		Cell2location	0.9375
Loop_of_Henle_cells	0.942244	0.87723	0.87102	0.789196	0.871647	0.824675	0.820483	0.868787	9		Loop_of_Henle_cells	0.854397	0.820419	0.738854	0.761127	0.733622	0.70766	0.737189	0.864839	9		Loop_of_Henle_cells	0.109357	0.1203	0.133401	0.129867	0.119928	0.140887	0.133861	0.12237	9		Loop_of_Henle_cells	0.253003	0.239612	0.239612	0.351924	0.246579	0.380838	0.280863	0.254225	9		RCTD	0.75
Pericytes	0.792115	0.744171	0.702048	0.643888	0.519975	0.635009	0.611025	0.607542	9		Pericytes	0.710816	0.708088	0.56847	0.628802	0.492892	0.432002	0.577905	0.584108	9		Pericytes	0.103141	0.117541	0.126295	0.131815	0.120361	0.110404	0.116913	0.105465	9		Pericytes	0.488697	0.482975	0.565356	0.476273	0.561794	0.601085	0.530183	0.536592	9		DeepTalk	0.78125
Podocytes	0.743722	0.668495	0.664271	0.542328	0.616141	0.606699	0.64588	0.626788	9		Podocytes	0.60352	0.569892	0.63455	0.238539	0.502179	0.188918	0.611098	0.541492	9		Podocytes	0.0649145	0.0628462	0.0659105	0.149021	0.0622163	0.0802205	0.0618805	0.0649488	9		Podocytes	0.558849	0.607598	0.573231	0.614103	0.628982	0.717469	0.540465	0.620547	9		SPOTlight	0.5
Principal_cells	0.958212	0.884638	0.890979	0.836908	0.879895	0.829912	0.809759	0.876345	9		Principal_cells	0.895777	0.796147	0.798582	0.832656	0.833067	0.699442	0.795724	0.817069	9		Principal_cells	0.0925632	0.118848	0.104964	0.106973	0.111087	0.132066	0.119467	0.128654	9		Principal_cells	0.295806	0.266707	0.389693	0.301418	0.269909	0.419005	0.325408	0.290233	9		SpatialDWLS	0.75
Proximal_tubule_cells	0.855216	0.760035	0.777269	0.764198	0.758986	0.799324	0.684179	0.710884	9		Proximal_tubule_cells	0.759794	0.688462	0.722043	0.609359	0.699633	0.75926	0.65931	0.637656	9		Proximal_tubule_cells	0.214727	0.259774	0.178491	0.26415	0.237183	0.216898	0.236494	0.247238	9		Proximal_tubule_cells	0.165625	0.171887	0.167826	0.206825	0.17095	0.162473	0.215963	0.31623	9		Tangram	0.40625
Cardiomyocytes	0.848604	0.788852	0.777605	0.656311	0.789903	0.789014	0.773979	0.56801	10		Cardiomyocytes	0.795132	0.78454	0.764764	0.504123	0.770075	0.774569	0.767101	0.521359	10		Cardiomyocytes	0.164415	0.15373	0.168825	0.248908	0.173211	0.202673	0.166197	0.244988	10		Cardiomyocytes	0.173365	0.176972	0.200355	0.226359	0.174181	0.164872	0.189774	0.280726	10		Stereoscope	0.1875
Endothelial	0.895974	0.799026	0.827915	0.78222	0.817073	0.803984	0.773997	0.024449	10		Endothelial	0.880451	0.787694	0.825698	0.773473	0.785789	0.716454	0.77494	0.0287809	10		Endothelial	0.0971951	0.114562	0.109034	0.122273	0.113383	0.121744	0.122912	0.304687	10		Endothelial	0.298446	0.324646	0.303996	0.341814	0.28358	0.394737	0.32333	0.623665	10		DestVI	0.1875
Fibroblast	0.862803	0.77517	0.793422	0.724658	0.743753	0.786208	0.742059	0.678467	10		Fibroblast	0.823963	0.771773	0.76888	0.657112	0.739523	0.772435	0.738088	0.669717	10		Fibroblast	0.155086	0.152942	0.167492	0.208578	0.161708	0.188161	0.171332	0.203055	10		Fibroblast	0.196122	0.210076	0.208223	0.245299	0.221017	0.217908	0.220889	0.26111	10
Lymphoid	0.679754	0.560683	0.648718	0.366889	0.438588	0.429514	0.587344	0.394365	10		Lymphoid	0.451837	0.29634	0.49523	0.0879344	0.198799	0.091102	0.567841	0.125169	10		Lymphoid	0.0544743	0.0404793	0.0393143	0.179354	0.0467823	0.0906587	0.0387492	0.0694823	10		Lymphoid	0.661163	0.702098	0.692982	0.733452	0.728538	0.75601	0.61612	0.729455	10
Myeloid	0.932816	0.858887	0.870286	0.76834	0.843921	0.824413	0.823548	0.833733	10		Myeloid	0.861063	0.809897	0.839074	0.723265	0.782631	0.72425	0.712017	0.81039	10		Myeloid	0.0771778	0.0878277	0.0823905	0.123168	0.0903221	0.105031	0.0953246	0.130706	10		Myeloid	0.330426	0.353855	0.310585	0.420805	0.324211	0.453841	0.336459	0.329373	10
Neurons	0.731226	0.667756	0.747508	0.395476	0.628551	0.492397	0.641581	0.491884	10		Neurons	0.46936	0.346293	0.558286	0.0392893	0.316986	0.0652505	0.57357	0.151642	10		Neurons	0.0540581	0.0384101	0.0357197	0.183435	0.0460628	0.0830024	0.0386675	0.0499453	10		Neurons	0.59938	0.638233	0.619886	0.716942	0.657335	0.741021	0.522458	0.696177	10
Pericyte	0.895214	0.811884	0.777643	0.779762	0.811733	0.763208	0.787467	0.575545	10		Pericyte	0.814373	0.699708	0.752376	0.732607	0.777118	0.746824	0.712801	0.323133	10		Pericyte	0.0901	0.103309	0.10545	0.124025	0.0972465	0.110905	0.107616	0.151999	10		Pericyte	0.335942	0.318411	0.391232	0.38029	0.359244	0.415215	0.353835	0.486595	10
Smooth_muscle_cells	0.869793	0.824947	0.809605	0.698461	0.804974	0.637258	0.785731	0.670056	10		Smooth_muscle_cells	0.816355	0.739772	0.737821	0.662898	0.757549	0.259213	0.764928	0.601598	10		Smooth_muscle_cells	0.0607301	0.0615244	0.0713382	0.12094	0.0637217	0.147053	0.0691184	0.0782804	10		Smooth_muscle_cells	0.446181	0.50151	0.48164	0.45777	0.486804	0.652681	0.443804	0.542104	10
Cardiomyocytes	0.962434	0.896777	0.877072	0.800745	0.88762	0.908511	0.875876	0.507716	11		Cardiomyocytes	0.895171	0.856865	0.841543	0.707051	0.744103	0.901811	0.815227	0.314614	11		Cardiomyocytes	0.136377	0.140774	0.14582	0.170733	0.238918	0.149148	0.16818	0.277146	11		Cardiomyocytes	0.132751	0.130073	0.144696	0.211616	0.120859	0.131455	0.144617	0.378077	11
Endothelial	0.920629	0.827833	0.846368	0.815902	0.787068	0.8742	0.80123	0.745702	11		Endothelial	0.872452	0.804161	0.801154	0.795784	0.725018	0.868478	0.728707	0.706234	11		Endothelial	0.141802	0.147811	0.15964	0.143031	0.157655	0.11255	0.196725	0.180079	11		Endothelial	0.201451	0.228057	0.203594	0.246932	0.269411	0.217067	0.227222	0.265719	11
Fibroblast	0.942722	0.87384	0.860273	0.807697	0.847505	0.875998	0.822103	0.44	11		Fibroblast	0.878128	0.812907	0.836976	0.787982	0.83639	0.856537	0.714646	0.437531	11		Fibroblast	0.0940057	0.103156	0.104148	0.125725	0.108501	0.110656	0.122994	0.182559	11		Fibroblast	0.246661	0.218651	0.234053	0.335986	0.234009	0.314209	0.297954	0.479329	11
Lymphoid	0.976071	0.894209	0.924709	0.872932	0.810097	0.89354	0.803835	0.881029	11		Lymphoid	0.897138	0.837035	0.926015	0.797693	0.720314	0.768019	0.66781	0.741208	11		Lymphoid	0.0561429	0.066588	0.0515859	0.106556	0.0778623	0.0735435	0.0798418	0.111237	11		Lymphoid	0.271585	0.297012	0.232248	0.303081	0.281469	0.464709	0.353997	0.352357	11
Myeloid	0.976419	0.893041	0.903537	0.883023	0.862579	0.893606	0.8251	0.900614	11		Myeloid	0.920897	0.890187	0.904593	0.796687	0.862463	0.781585	0.73212	0.842294	11		Myeloid	0.0614497	0.067219	0.0684126	0.104034	0.0925929	0.0727396	0.0861333	0.108296	11		Myeloid	0.256671	0.263393	0.213814	0.355553	0.251255	0.414053	0.293923	0.268398	11
Neurons	0.918939	0.869422	0.86996	0.648108	0.846919	0.767746	0.855732	0.380024	11		Neurons	0.715478	0.82455	0.766807	0.18377	0.83133	0.224555	0.726783	0.133147	11		Neurons	0.0455477	0.028844	0.0317307	0.171199	0.0306338	0.0835137	0.0304176	0.174519	11		Neurons	0.410224	0.462759	0.315508	0.649415	0.423742	0.694295	0.313216	0.693229	11
Pericyte	0.881211	0.838382	0.72156	0.779024	0.748866	0.688662	0.781215	0.609723	11		Pericyte	0.798069	0.75946	0.669453	0.758974	0.637491	0.629956	0.644388	0.573942	11		Pericyte	0.124788	0.12961	0.155004	0.142778	0.157961	0.177447	0.15176	0.18635	11		Pericyte	0.255462	0.228099	0.300142	0.307917	0.288696	0.35299	0.28569	0.345506	11
Smooth_muscle_cells	0.908598	0.862237	0.799195	0.79995	0.823739	0.560515	0.796017	0.718309	11		Smooth_muscle_cells	0.86377	0.85246	0.664165	0.795916	0.809127	0.303748	0.782538	0.640306	11		Smooth_muscle_cells	0.0654509	0.0644655	0.091075	0.10363	0.0700184	0.156613	0.082633	0.117071	11		Smooth_muscle_cells	0.327554	0.316288	0.37051	0.362373	0.321526	0.607998	0.361045	0.488197	11
pancreatic_A_cell	0.95328	0.875689	0.879054	0.820404	0.802114	0.808326	0.903721	0.592103	12		pancreatic_A_cell	0.944699	0.83931	0.865964	0.810993	0.797084	0.715567	0.902529	0.571572	12		pancreatic_A_cell	0.100171	0.143324	0.110161	0.128015	0.150084	0.159136	0.099183	0.235019	12		pancreatic_A_cell	0.171843	0.174118	0.216377	0.239536	0.18023	0.281759	0.157339	0.34558	12
pancreatic_D_cell	0.903575	0.889638	0.805297	0.840319	0.923956	0.607542	0.93524	0.839046	12		pancreatic_D_cell	0.899518	0.867147	0.618623	0.82746	0.915049	0.314306	0.924843	0.440652	12		pancreatic_D_cell	0.0872441	0.114286	0.127954	0.119666	0.0990806	0.148875	0.0670713	0.132218	12		pancreatic_D_cell	0.268854	0.211009	0.464184	0.308508	0.16589	0.539086	0.191716	0.238087	12
pancreatic_acinar_cell	0.905522	0.943213	0.928976	0.900805	0.134745	0.895652	0.923159	0.910435	12		pancreatic_acinar_cell	0.977132	0.902608	0.851557	0.89349	0.0936743	0.656515	0.900875	0.868177	12		pancreatic_acinar_cell	0.0938373	0.10767	0.131157	0.0929795	0.221185	0.169354	0.123543	0.130182	12		pancreatic_acinar_cell	0.173583	0.173332	0.200035	0.226043	0.651659	0.398701	0.194923	0.197289	12
pancreatic_ductal_cell	0.89148	0.936132	0.909171	0.874605	0.831467	0.902975	0.912097	0.919502	12		pancreatic_ductal_cell	0.900428	0.930156	0.902628	0.847806	0.745063	0.712273	0.88112	0.777508	12		pancreatic_ductal_cell	0.0702376	0.0693454	0.103044	0.0976385	0.156973	0.156053	0.0909223	0.137666	12		pancreatic_ductal_cell	0.200464	0.211855	0.235855	0.269005	0.292729	0.366524	0.185141	0.22576	12
pancreatic_stellate_cell	0.911394	0.93936	0.930515	0.927442	0.827929	0.921586	0.890621	0.933317	12		pancreatic_stellate_cell	0.948933	0.929172	0.893998	0.732211	0.772884	0.508752	0.880351	0.860767	12		pancreatic_stellate_cell	0.0639692	0.061171	0.10645	0.0994107	0.0937879	0.103088	0.0688453	0.0795225	12		pancreatic_stellate_cell	0.184638	0.192392	0.167642	0.237601	0.413868	0.530086	0.240917	0.255875	12
type_B_pancreatic_cell	0.961099	0.870682	0.867391	0.861945	0.758218	0.779557	0.905009	0.781885	12		type_B_pancreatic_cell	0.94123	0.821367	0.866697	0.816902	0.742568	0.708047	0.899953	0.6206	12		type_B_pancreatic_cell	0.108291	0.13908	0.115432	0.150804	0.17374	0.18967	0.107846	0.206524	12		type_B_pancreatic_cell	0.137722	0.159521	0.169579	0.19499	0.209133	0.23976	0.126797	0.192766	12
endothelial_cell	0.912434		0.95078	0.922983	0.347627	0.920325	0.931396	0.818767	13		endothelial_cell	0.890117		0.789907	0.852025	0.230321	0.756977	0.758419	0.756157	13		endothelial_cell	0.0635415	0.118824	0.069207	0.083084	0.107273	0.0822285	0.063051	0.0654522	13		endothelial_cell	0.201926		0.199637	0.274033	0.619525	0.502154	0.207108	0.434082	13
mast_cell	0.607262		0.600865	0.638594	0.0264438	0.373433	0.694333	0.780967	13		mast_cell	0.32973		0.0709762	0.0961329	0.0369285	0.0168352	0.552082	0.160194	13		mast_cell	0.0368287	0.034775	0.0325772	0.129387	0.0375822	0.0436731	0.0305761	0.0330804	13		mast_cell	0.628817		0.75649	0.718663	0.811108	0.798057	0.486299	0.717747	13
pancreatic_A_cell	0.905458	0.882347	0.908623	0.722626	0.712718	0.756217	0.852271	0.667121	13		pancreatic_A_cell	0.879987	0.844356	0.907355	0.557245	0.707885	0.705206	0.850993	0.450027	13		pancreatic_A_cell	0.11752	0.139614	0.0960696	0.190342	0.179251	0.165754	0.124054	0.23837	13		pancreatic_A_cell	0.172415	0.165722	0.15094	0.269049	0.22072	0.26924	0.203951	0.314611	13
pancreatic_D_cell	0.864206	0.894609	0.847273	0.823498	0.85591	0.74853	0.853545	0.915778	13		pancreatic_D_cell	0.858201	0.874561	0.571244	0.818143	0.856796	0.505508	0.808855	0.914846	13		pancreatic_D_cell	0.0690801	0.0720008	0.106651	0.0954573	0.10668	0.117533	0.0822112	0.0750903	13		pancreatic_D_cell	0.307436	0.240023	0.498809	0.33725	0.207025	0.513317	0.253662	0.210255	13
pancreatic_PP_cell	0.801263	0.857661	0.713746	0.756069	0.877942	0.511906	0.919742	0.813366	13		pancreatic_PP_cell	0.718223	0.844327	0.302495	0.57106	0.842667	0.483546	0.795011	0.773275	13		pancreatic_PP_cell	0.0685596	0.061104	0.122788	0.122813	0.0655906	0.106077	0.0475334	0.0726308	13		pancreatic_PP_cell	0.402682	0.364613	0.625191	0.523781	0.194639	0.590834	0.197144	0.462056	13
pancreatic_acinar_cell	0.886883	0.923681	0.950521	0.872079	-0.213343	0.910902	0.919759	0.873021	13		pancreatic_acinar_cell	0.955141	0.808668	0.950032	0.87319	-0.131815	0.750534	0.828672	0.868317	13		pancreatic_acinar_cell	0.096931	0.154579	0.0599682	0.0931735	0.220863	0.108113	0.160003	0.0945309	13		pancreatic_acinar_cell	0.188315	0.212266	0.176004	0.253886	0.713011	0.399562	0.211101	0.215098	13
pancreatic_ductal_cell	0.955866	0.814329	0.929675	0.865394	0.422581	0.858346	0.875802	0.85428	13		pancreatic_ductal_cell	0.95112	0.812647	0.903809	0.862962	0.152953	0.771911	0.865064	0.848249	13		pancreatic_ductal_cell	0.0719738	0.108662	0.0673591	0.095537	0.200831	0.115669	0.0963374	0.0992273	13		pancreatic_ductal_cell	0.226721	0.292687	0.20642	0.271666	0.535223	0.322951	0.236111	0.262633	13
pancreatic_epsilon_cell	0.695861		0.845178	0.44511	0.302072	0.0772073	0.941347	0.236912	13		pancreatic_epsilon_cell	0.629532		0.605385	0.0718838	0.293577	0.00228271	0.941327	0.0446364	13		pancreatic_epsilon_cell	0.0358533	0.0321995	0.026578	0.149118	0.0326264	0.121952	0.0155178	0.043103	13		pancreatic_epsilon_cell	0.515621		0.628106	0.709672	0.75338	0.80933	0.284085	0.781685	13
pancreatic_stellate_cell	0.975192		0.923269	0.885758	0.548892	0.894801	0.888649	0.869478	13		pancreatic_stellate_cell	0.881499		0.924026	0.866895	0.205558	0.775825	0.883578	0.854239	13		pancreatic_stellate_cell	0.0689865	0.151532	0.0639945	0.0756617	0.356996	0.0901066	0.0647578	0.0785479	13		pancreatic_stellate_cell	0.193632		0.198811	0.225853	0.575891	0.445714	0.231233	0.286068	13
type_B_pancreatic_cell	0.92159	0.866296	0.916512	0.825014	0.606495	0.83919	0.869509	0.902253	13		type_B_pancreatic_cell	0.930765	0.842837	0.902459	0.747551	0.498221	0.767386	0.870213	0.807778	13		type_B_pancreatic_cell	0.117823	0.121732	0.138285	0.178908	0.21157	0.16736	0.112365	0.164162	13		type_B_pancreatic_cell	0.138482	0.154094	0.137333	0.209114	0.232633	0.246779	0.153388	0.157665	13
pancreatic_A_cell	0.866366	0.572682	0.85994	0.855339	0.822841	0.782496	0.898283	0.862468	14		pancreatic_A_cell	0.842412	0.516827	0.847096	0.762397	0.820604	0.776291	0.883327	0.704648	14		pancreatic_A_cell	0.140229	0.198274	0.13916	0.178942	0.257452	0.246767	0.124539	0.227272	14		pancreatic_A_cell	0.139508	0.19909	0.149538	0.170065	0.13819	0.180438	0.13934	0.180338	14
pancreatic_D_cell	0.847177	0.573756	0.864499	0.909462	0.933815	0.78009	0.91602	0.857991	14		pancreatic_D_cell	0.763238	0.477507	0.650533	0.67405	0.93457	0.257322	0.890863	0.602579	14		pancreatic_D_cell	0.0850897	0.148611	0.075856	0.135233	0.0563191	0.151302	0.0606589	0.126691	14		pancreatic_D_cell	0.388137	0.51183	0.492087	0.41059	0.154417	0.633002	0.238039	0.512517	14
pancreatic_acinar_cell	0.887898	0.877963	0.903999	0.911111	0.899897	0.910103	0.940279	0.90308	14		pancreatic_acinar_cell	0.944884	0.874361	0.711216	0.908778	0.851465	0.798455	0.925183	0.901053	14		pancreatic_acinar_cell	0.0953801	0.106696	0.143037	0.0897913	0.176751	0.125493	0.121996	0.0965005	14		pancreatic_acinar_cell	0.137989	0.169747	0.154978	0.197142	0.158968	0.328333	0.13009	0.184799	14
pancreatic_ductal_cell	0.903467	0.917806	0.947469	0.903177	0.463108	0.94576	0.932346	0.94202	14		pancreatic_ductal_cell	0.890067	0.830362	0.941503	0.897778	0.45719	0.913494	0.930625	0.891264	14		pancreatic_ductal_cell	0.0810121	0.0906026	0.0969792	0.100803	0.237757	0.108325	0.115664	0.145339	14		pancreatic_ductal_cell	0.121952	0.138233	0.132822	0.17964	0.43806	0.184116	0.137112	0.173307	14
pancreatic_stellate_cell	0.903885		0.958615	0.9436	0.199229	0.863272	0.958759	0.964069	14		pancreatic_stellate_cell	0.957833		0.958957	0.688057	0.0472217	0.274394	0.956486	0.825659	14		pancreatic_stellate_cell	0.0521924	0.107258	0.0362137	0.11164	0.182457	0.0922767	0.0336581	0.0578047	14		pancreatic_stellate_cell	0.143687		0.126473	0.255302	0.709166	0.641471	0.124287	0.372027	14
type_B_pancreatic_cell	0.871157	0.74379	0.865831	0.867398	0.927589	0.775563	0.908988	0.897927	14		type_B_pancreatic_cell	0.890206	0.670025	0.845635	0.840567	0.910059	0.444798	0.844597	0.895295	14		type_B_pancreatic_cell	0.10287	0.151751	0.124383	0.112968	0.12404	0.175143	0.102378	0.102055	14		type_B_pancreatic_cell	0.253243	0.330247	0.294273	0.30494	0.135493	0.44376	0.18351	0.221777	14
endothelial_cell	0.911543	0.920492	0.935879	0.916992	-0.109145	0.912688	0.917295	0.944889	15		endothelial_cell	0.933528	0.839245	0.866728	0.811363	-0.0859658	0.697204	0.856776	0.851045	15		endothelial_cell	0.0649912	0.0831066	0.111844	0.0713014	0.195498	0.103464	0.0737127	0.0702437	15		endothelial_cell	0.179065	0.229947	0.15051	0.261522	0.771906	0.451045	0.174282	0.264884	15
leukocyte	0.699706	0.536922	0.354996	0.61138	0.109861	0.586394	0.809759	0.619428	15		leukocyte	0.332266	0.0745935	0.021559	0.0690046	0.00385159	0.0341549	0.803907	0.0754105	15		leukocyte	0.0635829	0.0500391	0.115726	0.143927	0.240014	0.158376	0.0246397	0.108012	15		leukocyte	0.649215	0.734726	0.778707	0.755642	0.806023	0.786666	0.427784	0.753646	15
pancreatic_A_cell	0.973831	0.875972	0.934509	0.848986	0.885265	0.210139	0.932806	0.889831	15		pancreatic_A_cell	0.919167	0.662476	0.918074	0.805706	0.875859	0.209781	0.930412	0.875931	15		pancreatic_A_cell	0.109859	0.228091	0.0774467	0.112116	0.0975567	0.22073	0.101784	0.0983397	15		pancreatic_A_cell	0.257636	0.338657	0.266059	0.355499	0.179487	0.591842	0.170327	0.297185	15
pancreatic_D_cell	0.94991	0.897724	0.91944	0.874932	0.825061	0.844919	0.894741	0.917097	15		pancreatic_D_cell	0.882631	0.892905	0.913749	0.868604	0.779109	0.731669	0.895266	0.902183	15		pancreatic_D_cell	0.0778623	0.0905992	0.0931655	0.0980633	0.11662	0.139503	0.109621	0.0840493	15		pancreatic_D_cell	0.191351	0.209242	0.214567	0.241603	0.218281	0.392104	0.199991	0.250205	15
pancreatic_PP_cell	0.7787	0.682441	0.767202	0.803203	0.928108	0.371977	0.855333	0.691298	15		pancreatic_PP_cell	0.674533	0.643298	0.351441	0.536885	0.847009	0.0895955	0.806508	0.415226	15		pancreatic_PP_cell	0.0680345	0.0773654	0.0776631	0.125844	0.0902089	0.230864	0.0712658	0.079931	15		pancreatic_PP_cell	0.483318	0.505235	0.627542	0.511846	0.32321	0.69944	0.388648	0.643736	15
pancreatic_ductal_cell	0.965721	0.905723	0.943844	0.890703	0.662758	0.922301	0.836994	0.907919	15		pancreatic_ductal_cell	0.876335	0.785501	0.940435	0.887633	0.465737	0.83701	0.531771	0.905172	15		pancreatic_ductal_cell	0.110589	0.149815	0.0948471	0.11691	0.182075	0.177499	0.160785	0.0969372	15		pancreatic_ductal_cell	0.202228	0.186079	0.192923	0.244956	0.359563	0.314233	0.284955	0.225943	15
pancreatic_stellate_cell	0.955287	0.899146	0.93021	0.850451	0.150473	0.856506	0.818274	0.901222	15		pancreatic_stellate_cell	0.759554	0.722042	0.741123	0.724577	0.0882186	0.503477	0.490474	0.774436	15		pancreatic_stellate_cell	0.0756592	0.0939674	0.105694	0.0948347	0.142641	0.105009	0.0881405	0.0832902	15		pancreatic_stellate_cell	0.325722	0.326406	0.27221	0.460343	0.706987	0.570552	0.34393	0.443935	15
type_B_pancreatic_cell	0.939598	0.816414	0.912469	0.855373	0.574988	0.883643	0.830987	0.86226	15		type_B_pancreatic_cell	0.868604	0.791299	0.910099	0.601154	0.576668	0.87067	0.811864	0.749472	15		type_B_pancreatic_cell	0.150316	0.157842	0.098841	0.257979	0.217131	0.253577	0.166602	0.218857	15		type_B_pancreatic_cell	0.117448	0.147212	0.107363	0.180773	0.20079	0.130308	0.134443	0.206806	15
basal_cell_of_epithelium_of_trachea	0.95522	0.892612	0.908194	0.779185	0.684325	0.898075	0.846361	0.869123	16		basal_cell_of_epithelium_of_trachea	0.9145	0.881172	0.88044	0.741921	0.681108	0.866167	0.794468	0.79613	16		basal_cell_of_epithelium_of_trachea	0.146317	0.12449	0.135693	0.208398	0.206575	0.229759	0.196686	0.20998	16		basal_cell_of_epithelium_of_trachea	0.117111	0.110958	0.11563	0.186612	0.178736	0.114244	0.155244	0.219907	16
brush_cell_of_trachea	0.927815	0.945827	0.936231	0.932051	0.929501	0.926375	0.915889	0.959237	16		brush_cell_of_trachea	0.963572	0.943578	0.927473	0.772612	0.930185	0.478989	0.850623	0.885444	16		brush_cell_of_trachea	0.043386	0.04433	0.0517935	0.104167	0.0436389	0.0794708	0.0532536	0.0538036	16		brush_cell_of_trachea	0.177557	0.252096	0.178742	0.194369	0.221846	0.582708	0.185022	0.277072	16
ciliated_columnar_cell_of_tracheobronchial_tree	0.95186	0.973644	0.972601	0.925985	0.95612	0.972256	0.961085	0.964589	16		ciliated_columnar_cell_of_tracheobronchial_tree	0.97215	0.954943	0.961087	0.669869	0.8378	0.755048	0.942699	0.723339	16		ciliated_columnar_cell_of_tracheobronchial_tree	0.0533588	0.0448585	0.0474865	0.149228	0.101373	0.0764533	0.0518622	0.144123	16		ciliated_columnar_cell_of_tracheobronchial_tree	0.163404	0.216904	0.104363	0.317887	0.143077	0.420009	0.114462	0.147433	16
club_cell	0.884807	0.909448	0.925026	0.816361	0.752878	0.886439	0.903605	0.874284	16		club_cell	0.952866	0.898431	0.920736	0.802421	0.724604	0.848412	0.829875	0.854004	16		club_cell	0.13394	0.117509	0.11049	0.167109	0.201957	0.161306	0.220654	0.139246	16		club_cell	0.105547	0.107718	0.107673	0.187181	0.24753	0.172479	0.119618	0.128994	16
ionocyte	0.848255		0.822169	0.499082	0.296448	0.572074	0.833507	0.535733	16		ionocyte	0.529733		0.40154	0.0829254	0.0771466	0.0381533	0.834733	0.10872	16		ionocyte	0.0563303	0.0537039	0.0423496	0.169037	0.0532496	0.0963408	0.0402309	0.0598896	16		ionocyte	0.548716		0.669001	0.677474	0.754068	0.788543	0.374673	0.74773	16
lung_neuroendocrine_cell	0.907981	0.922098	0.936916	0.888457	0.656502	0.888759	0.894723	0.941354	16		lung_neuroendocrine_cell	0.867195	0.845639	0.899352	0.667793	0.332631	0.382661	0.695999	0.879068	16		lung_neuroendocrine_cell	0.0487986	0.0480233	0.047319	0.113272	0.113364	0.0738006	0.0665803	0.0394184	16		lung_neuroendocrine_cell	0.268319	0.313834	0.279735	0.324984	0.616624	0.651062	0.254725	0.41668	16
Astro_L1_6_FGFR3_AQP1	0.846077	0.818698	0.895597	0.712454	0.820194	0.526018		0.746192	1_r		Astro_L1_6_FGFR3_AQP1	0.784347	0.710911	0.856235	0.515894	0.693183	0.0798352		0.438394	1_r		Astro_L1_6_FGFR3_AQP1	0.00716941	0.0265127	0.026518	0.0259387	0.0221343	0.0272593	0.0297082	0.020173	1_r		Astro_L1_6_FGFR3_AQP1	0.571477	0.592141	0.518044	0.679246	0.584798	0.772745		0.644913	1_r
Astro_L1_6_FGFR3_PLCG1	0.628458	0.693295	0.688021	0.472388	0.731631	0.556251	0.337627	0.699398	1_r		Astro_L1_6_FGFR3_PLCG1	0.496662	0.634283	0.579762	0.252305	0.674885	0.121769	0.160299	0.369613	1_r		Astro_L1_6_FGFR3_PLCG1	0.00777019	0.0260764	0.0265366	0.0280106	0.0230751	0.0298844	0.0304572	0.0231797	1_r		Astro_L1_6_FGFR3_PLCG1	0.617917	0.589628	0.510806	0.730484	0.542418	0.759584	0.740749	0.61483	1_r
Astro_L1_FGFR3_SERPINI2	0.488236	0.58084	0.5501	0.200734	0.597577	0.276694		0.313503	1_r		Astro_L1_FGFR3_SERPINI2	0.339248	0.227003	0.423871	0.0968693	0.26913	0.0143133		0.0442251	1_r		Astro_L1_FGFR3_SERPINI2	0.00460623	0.0111763	0.0113997	0.0258978	0.0108124	0.0171517	0.0131012	0.0140224	1_r		Astro_L1_FGFR3_SERPINI2	0.705107	0.725616	0.667448	0.797257	0.704267	0.806808		0.788161	1_r
Endo_L2_5_NOSTRIN_SRGN	0.844862		0.856117	0.672588	0.735491	0.58481		0.740425	1_r		Endo_L2_5_NOSTRIN_SRGN	0.437836		0.532338	0.163334	0.390203	0.0447163		0.398607	1_r		Endo_L2_5_NOSTRIN_SRGN	0.00649748	0.0123491	0.0111547	0.0181572	0.00866626	0.0116999	0.0123491	0.0109816	1_r		Endo_L2_5_NOSTRIN_SRGN	0.699813		0.695389	0.754237	0.718285	0.803054		0.739009	1_r
Exc_L2_3_LINC00507_DSG3	0.624539	0.663566	0.525848	0.730106	0.461311	0.52159	0.437933	0.373466	1_r		Exc_L2_3_LINC00507_DSG3	0.486264	0.491302	0.186984	0.642361	0.357768	0.130414	0.264408	0.315065	1_r		Exc_L2_3_LINC00507_DSG3	0.0400928	0.0566066	0.0656909	0.0473577	0.0627953	0.0666907	0.0707159	0.0650503	1_r		Exc_L2_3_LINC00507_DSG3	0.54671	0.59544	0.657048	0.449403	0.635597	0.696385	0.584948	0.674427	1_r
Exc_L2_3_RORB_CCDC68	0.8663	0.904518	0.838719	0.808503	0.850418	0.830624	0.548948	0.784435	1_r		Exc_L2_3_RORB_CCDC68	0.821135	0.898792	0.78276	0.691744	0.846017	0.60544	0.551245	0.773903	1_r		Exc_L2_3_RORB_CCDC68	0.0654195	0.046197	0.0620139	0.0902815	0.0570602	0.0843355	0.143186	0.0821406	1_r		Exc_L2_3_RORB_CCDC68	0.355582	0.296803	0.387861	0.32369	0.362286	0.474938	0.513973	0.420102	1_r
Exc_L2_3_RORB_PTPN3	0.46761	0.541448	0.436165	0.516792	0.291196	0.260577	0.12503	0.298593	1_r		Exc_L2_3_RORB_PTPN3	0.439979	0.50432	0.256554	0.521247	0.29399	0.126804	0.117796	0.250711	1_r		Exc_L2_3_RORB_PTPN3	0.0822024	0.069526	0.0746479	0.0725538	0.0802071	0.0953043	0.192082	0.0794076	1_r		Exc_L2_3_RORB_PTPN3	0.615618	0.575355	0.646067	0.594494	0.672257	0.696596	0.746558	0.683439	1_r
Exc_L2_3_RORB_RTKN2	0.508602	0.741898	0.452461	0.622177	0.292353	0.480544	0.110507	0.244824	1_r		Exc_L2_3_RORB_RTKN2	0.493484	0.726207	0.183503	0.63208	0.212348	0.118595	0.0721458	0.189856	1_r		Exc_L2_3_RORB_RTKN2	0.0722576	0.0473749	0.0614296	0.0542063	0.0672509	0.0605696	0.20602	0.0667186	1_r		Exc_L2_3_RORB_RTKN2	0.590916	0.508824	0.669332	0.538702	0.680051	0.671359	0.746805	0.71828	1_r
Exc_L2_LAMP5_KCNG3	0.218461	0.167698	0.159068	0.0611213	0.0764111	0.140703	0.179459	0.120935	1_r		Exc_L2_LAMP5_KCNG3	0.134779	0.00610547	0.0188832	0.0828569	0.0285592	0.00606913	0.0712723	0.0499462	1_r		Exc_L2_LAMP5_KCNG3	0.057001	0.106318	0.0348487	0.0448552	0.0322912	0.0312144	0.121982	0.0411655	1_r		Exc_L2_LAMP5_KCNG3	0.766002	0.803581	0.794221	0.799978	0.808313	0.800278	0.766225	0.793041	1_r
Exc_L2_LINC00507_ATP7B	0.390011	0.555501	0.601452	0.289044	0.0788901	0.408514	-0.00314553	0.163542	1_r		Exc_L2_LINC00507_ATP7B	0.281262	0.213742	0.219079	0.221612	0.0279274	0.0976056	0.110614	0.0696367	1_r		Exc_L2_LINC00507_ATP7B	0.0106773	0.0225245	0.0231274	0.0411125	0.0320445	0.0249539	0.0359446	0.0300766	1_r		Exc_L2_LINC00507_ATP7B	0.721575	0.682389	0.748026	0.72333	0.804898	0.754431	0.832555	0.788025	1_r
Exc_L2_LINC00507_GLRA3	0.740467	0.719014	0.845051	0.684839	0.71998	0.800502	0.265329	0.302585	1_r		Exc_L2_LINC00507_GLRA3	0.523221	0.50967	0.821525	0.330431	0.545383	0.770376	0.0712581	0.201081	1_r		Exc_L2_LINC00507_GLRA3	0.153044	0.164787	0.118219	0.198673	0.142959	0.183322	0.210498	0.208939	1_r		Exc_L2_LINC00507_GLRA3	0.40123	0.405425	0.272953	0.333213	0.36871	0.312655	0.693329	0.490552	1_r
Exc_L3_5_FEZF2_ASGR2	0.822056	0.846324	0.861223	0.798159	0.752358	0.79773	0.38114	0.836309	1_r		Exc_L3_5_FEZF2_ASGR2	0.657924	0.495326	0.542804	0.809504	0.388488	0.751772	0.42406	0.650089	1_r		Exc_L3_5_FEZF2_ASGR2	0.0214727	0.0371666	0.0288538	0.030268	0.0361709	0.0364914	0.0696024	0.0308605	1_r		Exc_L3_5_FEZF2_ASGR2	0.457099	0.496128	0.503415	0.313098	0.508911	0.494262	0.615755	0.510348	1_r
Exc_L3_5_FEZF2_LINC01107	0.29222		0.153297	0.34174	-0.0122801	-0.00133091	0.172788	0.0352201	1_r		Exc_L3_5_FEZF2_LINC01107	0.225958		0.0305003	0.301054	0.0107052	0.287409	0.0763185	0.0165466	1_r		Exc_L3_5_FEZF2_LINC01107	0.00495195	0.00498524	0.00653289	0.0307355	0.00712368	0.00498524	0.0575542	0.0115572	1_r		Exc_L3_5_FEZF2_LINC01107	0.732527		0.803865	0.691234	0.83251	0.832555	0.777484	0.824714	1_r
Exc_L3_5_RORB_LAMA4	0.272471		0.236888	0.378692	0.244248	0.260681	-0.00511208	0.156518	1_r		Exc_L3_5_RORB_LAMA4	0.265498		0.0741833	0.305119	0.214925	0.104829	0.147192	0.0746295	1_r		Exc_L3_5_RORB_LAMA4	0.011439	0.0283698	0.0275055	0.0386783	0.0274585	0.0277984	0.0312021	0.0291786	1_r		Exc_L3_5_RORB_LAMA4	0.749583		0.783105	0.708091	0.755814	0.749847	0.832555	0.787974	1_r
Exc_L3_5_RORB_LINC01202	0.552685	0.758905	0.676275	0.410076	0.28073	0.417476	0.293274	0.260772	1_r		Exc_L3_5_RORB_LINC01202	0.59764	0.719896	0.5882	0.4268	0.186648	0.0763713	0.295666	0.133773	1_r		Exc_L3_5_RORB_LINC01202	0.0277417	0.0326394	0.0377974	0.0460141	0.0474901	0.0439119	0.0745159	0.0461141	1_r		Exc_L3_5_RORB_LINC01202	0.586083	0.505429	0.612989	0.654063	0.711749	0.729639	0.671852	0.747496	1_r
Exc_L3_5_RORB_LNX2	0.706015	0.809389	0.780739	0.795387	0.721194	0.767776	0.0500836	0.600198	1_r		Exc_L3_5_RORB_LNX2	0.594832	0.721337	0.610959	0.683801	0.71317	0.768665	0.00323265	0.514309	1_r		Exc_L3_5_RORB_LNX2	0.102344	0.104121	0.0992552	0.131416	0.0988937	0.129761	0.154585	0.137415	1_r		Exc_L3_5_RORB_LNX2	0.449886	0.340259	0.397092	0.34054	0.406082	0.36549	0.821652	0.48708	1_r
Exc_L3_5_RORB_RPRM	0.590731	0.799964	0.628153	0.673937	0.486996	0.547268	-0.00615162	0.556702	1_r		Exc_L3_5_RORB_RPRM	0.518911	0.605165	0.448172	0.645167	0.369068	0.287274	0.01714	0.439355	1_r		Exc_L3_5_RORB_RPRM	0.0302486	0.0409731	0.0495691	0.0469638	0.0596298	0.0537782	0.0634885	0.0543209	1_r		Exc_L3_5_RORB_RPRM	0.569942	0.388095	0.629079	0.530039	0.641773	0.646361	0.832555	0.666218	1_r
Exc_L3_5_RORB_TNNT2	0.53901	0.70583	0.651352	0.675587	0.00155971	0.545347	-0.00488637	0.591478	1_r		Exc_L3_5_RORB_TNNT2	0.613017	0.726361	0.582955	0.681695	0.0382047	0.349505	0.101058	0.515282	1_r		Exc_L3_5_RORB_TNNT2	0.0329476	0.0503698	0.0550533	0.0444981	0.063074	0.0569454	0.061869	0.053835	1_r		Exc_L3_5_RORB_TNNT2	0.628264	0.55352	0.674306	0.552675	0.803193	0.671584	0.832555	0.698537	1_r
Exc_L3_LAMP5_CARM1P1	0.795225	0.778734	0.774734	0.803514	0.745554	0.770117	0.499153	0.680924	1_r		Exc_L3_LAMP5_CARM1P1	0.647364	0.525519	0.694424	0.522542	0.745104	0.756207	0.486972	0.648681	1_r		Exc_L3_LAMP5_CARM1P1	0.0990531	0.130834	0.0778902	0.107743	0.0812376	0.105011	0.159745	0.102288	1_r		Exc_L3_LAMP5_CARM1P1	0.431397	0.476581	0.443974	0.362248	0.430141	0.417302	0.542786	0.472613	1_r
Exc_L3_RORB_OTOGL	0.674673	0.831387	0.767162	0.768126	0.720476	0.750203	0.20009	0.605185	1_r		Exc_L3_RORB_OTOGL	0.644404	0.80978	0.650073	0.734582	0.707796	0.582068	0.0231782	0.591115	1_r		Exc_L3_RORB_OTOGL	0.0559137	0.0660667	0.0675097	0.0739442	0.0650779	0.0830033	0.096134	0.0790414	1_r		Exc_L3_RORB_OTOGL	0.500639	0.37458	0.534849	0.406832	0.497705	0.519237	0.786296	0.533228	1_r
Exc_L3_THEMIS_ENPEP	0.589372	0.590876	0.540964	0.603893	0.276654	0.49047		0.222475	1_r		Exc_L3_THEMIS_ENPEP	0.501918	0.441897	0.191559	0.602299	0.306243	0.162803		0.184671	1_r		Exc_L3_THEMIS_ENPEP	0.0375697	0.0536012	0.0564539	0.0531972	0.0636162	0.057931	0.0670266	0.0646984	1_r		Exc_L3_THEMIS_ENPEP	0.569229	0.577023	0.660071	0.545594	0.690707	0.6573		0.732302	1_r
Exc_L5_6_FEZF2_C9orf135_AS1	0.79376	0.865037	0.855496	0.856615	0.830324	0.900911	0.119317	0.781972	1_r		Exc_L5_6_FEZF2_C9orf135_AS1	0.693891	0.761845	0.825334	0.819136	0.830209	0.888751	0.0092486	0.666363	1_r		Exc_L5_6_FEZF2_C9orf135_AS1	0.069	0.0735919	0.0622684	0.0976118	0.0645856	0.0928379	0.122528	0.099712	1_r		Exc_L5_6_FEZF2_C9orf135_AS1	0.441639	0.302647	0.381346	0.385559	0.389018	0.346361	0.797006	0.458197	1_r
Exc_L5_6_FEZF2_CFTR	0.501307		0.679799	0.68268	0.0241781	-0.00617382	0.115099	0.554025	1_r		Exc_L5_6_FEZF2_CFTR	0.513118		0.448064	0.622111	0.0226799	0.140303	0.199179	0.161963	1_r		Exc_L5_6_FEZF2_CFTR	0.0129416	0.0223284	0.0199042	0.0286499	0.0241184	0.0223461	0.0608839	0.0189794	1_r		Exc_L5_6_FEZF2_CFTR	0.667039		0.726185	0.572346	0.814679	0.832554	0.777586	0.741978	1_r
Exc_L5_6_FEZF2_FILIP1L	0.432668	0.500895	0.419557	0.476643	0.344745	0.353531	0.0877483	0.376449	1_r		Exc_L5_6_FEZF2_FILIP1L	0.26493	0.139276	0.107609	0.449291	0.17861	0.0545109	0.00354207	0.128081	1_r		Exc_L5_6_FEZF2_FILIP1L	0.119063	0.0461451	0.0372486	0.036057	0.048162	0.0390727	0.436801	0.0369262	1_r		Exc_L5_6_FEZF2_FILIP1L	0.696785	0.703425	0.737816	0.647562	0.722443	0.751828	0.798339	0.757048	1_r
Exc_L5_6_FEZF2_IFNG_AS1	0.709997	0.844656	0.76674	0.697888	0.767258	0.752386	0.140905	0.501856	1_r		Exc_L5_6_FEZF2_IFNG_AS1	0.647575	0.847197	0.668642	0.671355	0.654896	0.530868	0.0431054	0.486687	1_r		Exc_L5_6_FEZF2_IFNG_AS1	0.0236113	0.038943	0.0372274	0.0410387	0.0365118	0.0465096	0.0572363	0.0496655	1_r		Exc_L5_6_FEZF2_IFNG_AS1	0.504994	0.393325	0.447973	0.49329	0.486397	0.558626	0.785389	0.647986	1_r
Exc_L5_6_FEZF2_LPO	0.41736		0.698631	0.157757	0.0286913	0.126373		0.391682	1_r		Exc_L5_6_FEZF2_LPO	0.332418		0.367348	0.117488	0.0973045	0.0468325		0.100898	1_r		Exc_L5_6_FEZF2_LPO	0.00673793	0.0109353	0.00801275	0.0231649	0.0147715	0.0111843	0.0109353	0.0120394	1_r		Exc_L5_6_FEZF2_LPO	0.718717		0.699696	0.787737	0.817761	0.795334		0.763517	1_r
Exc_L5_6_FEZF2_OR1L8	0.678424	0.915989	0.725684	0.784795	0.578173	0.697254	0.269997	0.612328	1_r		Exc_L5_6_FEZF2_OR1L8	0.607953	0.883523	0.207052	0.733426	0.297623	0.216441	0.247808	0.379581	1_r		Exc_L5_6_FEZF2_OR1L8	0.00742693	0.0158579	0.0293368	0.0261778	0.0381087	0.0299602	0.0383352	0.0324161	1_r		Exc_L5_6_FEZF2_OR1L8	0.51891	0.376364	0.67027	0.40748	0.636076	0.666716	0.721527	0.689539	1_r
Exc_L5_6_FEZF2_SH2D1B	0.380548	0.475708	0.32108	0.181156	0.0360666	0.399424	0.274288	0.34455	1_r		Exc_L5_6_FEZF2_SH2D1B	0.205842	0.199457	0.0192587	0.106157	0.0131883	0.385269	0.138496	0.0606663	1_r		Exc_L5_6_FEZF2_SH2D1B	0.0300658	0.02603	0.0278148	0.0401476	0.0362216	0.027761	0.106271	0.0271471	1_r		Exc_L5_6_FEZF2_SH2D1B	0.724567	0.708754	0.778638	0.767687	0.812465	0.658002	0.743191	0.777367	1_r
Exc_L5_6_THEMIS_SMYD1	0.936479	0.928723	0.939933	0.738522	0.674888	0.884721	0.811129	0.794457	1_r		Exc_L5_6_THEMIS_SMYD1	0.809706	0.827672	0.837112	0.479988	0.354012	0.604369	0.734053	0.459205	1_r		Exc_L5_6_THEMIS_SMYD1	0.000314234	0.0159244	0.0136498	0.0262392	0.0302566	0.0274552	0.0229296	0.024312	1_r		Exc_L5_6_THEMIS_SMYD1	0.467266	0.456901	0.450103	0.668262	0.646912	0.570168	0.393799	0.646405	1_r
Exc_L5_6_THEMIS_TNFAIP6	0.623199	0.698932	0.578426	0.516359	0.322129	0.320776		0.0962902	1_r		Exc_L5_6_THEMIS_TNFAIP6	0.535723	0.532757	0.349905	0.454508	0.322088	0.340131		0.0513577	1_r		Exc_L5_6_THEMIS_TNFAIP6	0.0429624	0.0563901	0.0624124	0.0613059	0.0692749	0.0680252	0.0717411	0.0703154	1_r		Exc_L5_6_THEMIS_TNFAIP6	0.556422	0.482966	0.650403	0.610896	0.692797	0.688087		0.758944	1_r
Exc_L5_FEZF2_CSN1S1	0.590333		0.651954	0.886821	0.195415	0.574562	0.304243	0.510667	1_r		Exc_L5_FEZF2_CSN1S1	0.549094		0.13126	0.862737	0.122091	0.319907	0.383285	0.180068	1_r		Exc_L5_FEZF2_CSN1S1	0.0135253	0.0324627	0.0256476	0.0164777	0.0318436	0.0272621	0.0595133	0.0285476	1_r		Exc_L5_FEZF2_CSN1S1	0.549125		0.701972	0.335763	0.763257	0.661698	0.684642	0.751349	1_r
Exc_L5_FEZF2_NREP_AS1	0.60018	0.536289	0.546119	0.517203	0.643029	0.450633	0.483125	0.599431	1_r		Exc_L5_FEZF2_NREP_AS1	0.375785	0.110517	0.29845	0.292575	0.473633	0.1585	0.441599	0.29185	1_r		Exc_L5_FEZF2_NREP_AS1	0.0205721	0.039724	0.0247202	0.0318031	0.0238994	0.0265554	0.0660412	0.0284804	1_r		Exc_L5_FEZF2_NREP_AS1	0.620554	0.695624	0.639968	0.621999	0.583065	0.713117	0.624623	0.664184	1_r
Exc_L5_FEZF2_PKD2L1	0.744461	0.858919	0.748075	0.518959	0.556609	0.644735	0.736086	0.64552	1_r		Exc_L5_FEZF2_PKD2L1	0.695372	0.832315	0.598536	0.238746	0.480361	0.21979	0.75189	0.403588	1_r		Exc_L5_FEZF2_PKD2L1	0.00739506	0.0183419	0.0248133	0.0342554	0.0295222	0.0307052	0.0321696	0.0291881	1_r		Exc_L5_FEZF2_PKD2L1	0.517079	0.468621	0.567769	0.610855	0.581339	0.670003	0.521073	0.694025	1_r
Exc_L5_FEZF2_RNF144A_AS1	0.544656	0.574773	0.457233	0.440824	0.151242	0.365508		0.44497	1_r		Exc_L5_FEZF2_RNF144A_AS1	0.29016	0.241006	0.163677	0.195798	0.149501	0.0493441		0.0977266	1_r		Exc_L5_FEZF2_RNF144A_AS1	0.00533244	0.0225056	0.0238248	0.0282049	0.0315495	0.0251432	0.0267944	0.0246469	1_r		Exc_L5_FEZF2_RNF144A_AS1	0.668131	0.668162	0.700567	0.710662	0.76019	0.770731		0.731953	1_r
Exc_L5_RORB_MED8	0.564532	0.811955	0.581073	0.755893	0.328594	0.503797	-0.00403609	0.518883	1_r		Exc_L5_RORB_MED8	0.565335	0.805309	0.217385	0.774077	0.143557	0.23801	0.104571	0.184139	1_r		Exc_L5_RORB_MED8	0.0186952	0.0375132	0.0405442	0.0308843	0.0430795	0.0430846	0.0458392	0.0397304	1_r		Exc_L5_RORB_MED8	0.570496	0.383259	0.681217	0.484954	0.697293	0.659822	0.832555	0.697974	1_r
Exc_L5_THEMIS_FGF10	0.581888	0.714809	0.637495	0.530557	0.11549	0.290476	0.366628	0.373995	1_r		Exc_L5_THEMIS_FGF10	0.526732	0.725862	0.308109	0.384637	0.101338	0.360878	0.32832	0.151695	1_r		Exc_L5_THEMIS_FGF10	0.0129316	0.0280713	0.0320641	0.0347384	0.0379972	0.0365543	0.0368526	0.0346125	1_r		Exc_L5_THEMIS_FGF10	0.628475	0.586537	0.707935	0.604827	0.779679	0.710807	0.7146	0.746484	1_r
Exc_L5_THEMIS_LINC01116	0.710239	0.63752	0.810361	0.765974	0.475103	-0.00693649	0.506762	0.568945	1_r		Exc_L5_THEMIS_LINC01116	0.517147	0.090005	0.358395	0.733789	0.288138	0.0324808	0.526399	0.280829	1_r		Exc_L5_THEMIS_LINC01116	0.021647	0.0677642	0.0272041	0.0272908	0.0363024	0.0421415	0.0443289	0.0345618	1_r		Exc_L5_THEMIS_LINC01116	0.599604	0.744766	0.673834	0.484065	0.686326	0.824349	0.59575	0.699746	1_r
Exc_L5_THEMIS_RGPD6	0.391739	0.417949	0.374886	0.45632	0.162959	0.308586	0.010109	0.24709	1_r		Exc_L5_THEMIS_RGPD6	0.243698	0.137537	0.066298	0.382762	0.146236	0.192459	0.0281955	0.0744674	1_r		Exc_L5_THEMIS_RGPD6	0.0428031	0.0411102	0.0359805	0.0348862	0.039263	0.0354014	0.139235	0.0373077	1_r		Exc_L5_THEMIS_RGPD6	0.69026	0.695868	0.730462	0.619984	0.755898	0.713924	0.814727	0.756395	1_r
Exc_L5_THEMIS_SLC22A18	0.762366	0.868017	0.678294	0.829626	0.789664	0.705398	0.304401	0.662997	1_r		Exc_L5_THEMIS_SLC22A18	0.6148	0.825657	0.348392	0.722507	0.637289	0.369776	0.202643	0.650913	1_r		Exc_L5_THEMIS_SLC22A18	0.0541506	0.0461862	0.0738609	0.0682158	0.0569184	0.0727708	0.10834	0.0735627	1_r		Exc_L5_THEMIS_SLC22A18	0.467782	0.383661	0.544382	0.362602	0.44614	0.544689	0.680481	0.546736	1_r
Exc_L5_THEMIS_VILL	0.529138	0.715403	0.617751	0.605441	0.193517	0.417519	0.116219	0.373326	1_r		Exc_L5_THEMIS_VILL	0.428579	0.645899	0.187105	0.258443	0.0293777	0.10964	0.26287	0.0881257	1_r		Exc_L5_THEMIS_VILL	0.0104108	0.0208803	0.0243854	0.0282914	0.0349564	0.0263653	0.048086	0.0275273	1_r		Exc_L5_THEMIS_VILL	0.639746	0.551254	0.724806	0.626206	0.771288	0.70465	0.756716	0.760154	1_r
Exc_L6_FEZF2_FFAR4	0.48014		0.880945	0.466155	0.449224	0.556182	-0.00158662	0.604207	1_r		Exc_L6_FEZF2_FFAR4	0.471662		0.66772	0.211631	0.140903	0.172068	0.265636	0.0986049	1_r		Exc_L6_FEZF2_FFAR4	0.00211661	0.0207918	0.0157118	0.0310714	0.0185944	0.0189345	0.0208914	0.0176602	1_r		Exc_L6_FEZF2_FFAR4	0.692422		0.630687	0.689026	0.721596	0.723928	0.832555	0.769993	1_r
Exc_L6_FEZF2_KLK7	0.930883	0.919859	0.898186	0.850223	0.790073	0.868923	0.667553	0.777017	1_r		Exc_L6_FEZF2_KLK7	0.882854	0.804532	0.846629	0.845596	0.655309	0.508303	0.674661	0.772251	1_r		Exc_L6_FEZF2_KLK7	0.0313201	0.0334945	0.0326123	0.049257	0.0495118	0.049414	0.0899165	0.054062	1_r		Exc_L6_FEZF2_KLK7	0.388614	0.376886	0.419805	0.380311	0.476932	0.552535	0.477455	0.47739	1_r
Exc_L6_FEZF2_PDYN	0.523423		0.487498	0.696938	0.155917	-0.00392895		0.310401	1_r		Exc_L6_FEZF2_PDYN	0.643476		0.39448	0.712472	0.0637449	0.196385		0.0408902	1_r		Exc_L6_FEZF2_PDYN	0.00371394	0.0141814	0.0124739	0.0243076	0.0140183	0.0142839	0.0141814	0.0136502	1_r		Exc_L6_FEZF2_PDYN	0.566611		0.716345	0.466877	0.796323	0.832555		0.786026	1_r
Exc_L6_FEZF2_POGK	0.558733	0.379719	0.506115	0.591195	0.291388	0.312277	0.602878	0.360505	1_r		Exc_L6_FEZF2_POGK	0.482161	0.349373	0.169895	0.387306	0.0820398	0.033856	0.662069	0.063302	1_r		Exc_L6_FEZF2_POGK	0.00292206	0.0226115	0.0198142	0.0287092	0.0274182	0.0225402	0.0205535	0.0287847	1_r		Exc_L6_FEZF2_POGK	0.651269	0.703446	0.715611	0.642475	0.76609	0.78473	0.643542	0.754146	1_r
Exc_L6_FEZF2_PROKR2	0.567215		0.811802	0.28342	0.215018	0.13831	0.737652	0.204646	1_r		Exc_L6_FEZF2_PROKR2	0.576196		0.517872	0.162041	0.170665	0.0096996	0.778674	0.0559828	1_r		Exc_L6_FEZF2_PROKR2	0.00273565	0.0140947	0.0116214	0.031611	0.014635	0.0149244	0.0117303	0.0176234	1_r		Exc_L6_FEZF2_PROKR2	0.628838		0.70691	0.74646	0.765657	0.809551	0.508143	0.80629	1_r
Exc_L6_THEMIS_LINC00343	0.744482	0.851298	0.698399	0.694682	0.41647	0.653125		0.259155	1_r		Exc_L6_THEMIS_LINC00343	0.725204	0.790329	0.525515	0.58977	0.306741	0.65694		0.180423	1_r		Exc_L6_THEMIS_LINC00343	0.0240897	0.0344446	0.0438833	0.0419975	0.0550269	0.0501961	0.0560336	0.0532053	1_r		Exc_L6_THEMIS_LINC00343	0.519166	0.395506	0.61979	0.617201	0.662012	0.553074		0.731723	1_r
Exc_L6_THEMIS_SLN	0.588904	0.804261	0.572026	0.41236	0.32654	0.552747		0.401917	1_r		Exc_L6_THEMIS_SLN	0.496788	0.809573	0.135207	0.275585	0.106883	0.362279		0.167462	1_r		Exc_L6_THEMIS_SLN	0.00915627	0.0214207	0.0278856	0.0346859	0.0385339	0.0298766	0.0326328	0.029999	1_r		Exc_L6_THEMIS_SLN	0.589226	0.427162	0.718933	0.696584	0.733121	0.654741		0.743423	1_r
Exc_L6_THEMIS_SNTG2	0.739676	0.909438	0.796402	0.683242	0.483499	0.619256	0.442754	0.37417	1_r		Exc_L6_THEMIS_SNTG2	0.683173	0.875912	0.501821	0.558752	0.25975	0.116033	0.436205	0.23301	1_r		Exc_L6_THEMIS_SNTG2	0.0152314	0.0223163	0.0323284	0.0364174	0.0501398	0.0411065	0.0498635	0.046092	1_r		Exc_L6_THEMIS_SNTG2	0.526956	0.381479	0.609028	0.576764	0.664966	0.682222	0.640551	0.728083	1_r
Inh_L1_2_PVALB_CDK20	0.351198		0.455547	0.491458	0.244109	0.125782	0.0481966	0.293366	1_r		Inh_L1_2_PVALB_CDK20	0.205209		0.0990652	0.225341	0.0615632	0.0013506	0.021219	0.0248262	1_r		Inh_L1_2_PVALB_CDK20	0.0173559	0.0178263	0.016075	0.0288886	0.0192416	0.0263135	0.0866336	0.0241409	1_r		Inh_L1_2_PVALB_CDK20	0.741562		0.770481	0.711068	0.78779	0.818459	0.818137	0.786554	1_r
Inh_L1_2_SST_CCNJL	0.454291	0.671836	0.565039	0.366773	0.695523	0.272384	0.0368542	0.369149	1_r		Inh_L1_2_SST_CCNJL	0.401361	0.455078	0.536422	0.164426	0.624918	0.0566145	0.0895189	0.120001	1_r		Inh_L1_2_SST_CCNJL	0.0135492	0.0282823	0.0318331	0.0349121	0.027162	0.0339658	0.0391693	0.0328617	1_r		Inh_L1_2_SST_CCNJL	0.68222	0.643113	0.672641	0.720248	0.581952	0.773867	0.792877	0.743738	1_r
Inh_L1_2_SST_CLIC6	0.413018		0.55579	0.473965	0.230338	0.189847	0.193089	0.434752	1_r		Inh_L1_2_SST_CLIC6	0.316498		0.247136	0.27769	0.245036	0.0131212	0.154669	0.134397	1_r		Inh_L1_2_SST_CLIC6	0.0144015	0.0293281	0.0281856	0.0319054	0.0317116	0.0286854	0.0481867	0.0269319	1_r		Inh_L1_2_SST_CLIC6	0.687901		0.718173	0.665948	0.726627	0.789724	0.754582	0.768705	1_r
Inh_L1_2_SST_PRRT4	0.600518	0.508506	0.748985	0.554264	0.838156	0.423796	0.522982	0.660902	1_r		Inh_L1_2_SST_PRRT4	0.480795	0.0634965	0.70734	0.315003	0.790344	0.15489	0.47734	0.252484	1_r		Inh_L1_2_SST_PRRT4	0.0174759	0.0487982	0.0327226	0.0337427	0.0263278	0.0375572	0.0346401	0.0304583	1_r		Inh_L1_2_SST_PRRT4	0.649473	0.74721	0.623646	0.644071	0.51494	0.744554	0.682963	0.641925	1_r
Inh_L1_2_VIP_EXPH5	0.544114	0.589169	0.567162	0.494175	0.562205	0.369074	0.424701	0.499246	1_r		Inh_L1_2_VIP_EXPH5	0.513897	0.430433	0.410722	0.483486	0.52102	0.0653502	0.370946	0.379698	1_r		Inh_L1_2_VIP_EXPH5	0.0112271	0.0278624	0.0301959	0.0355154	0.0288209	0.0327786	0.0313345	0.0299669	1_r		Inh_L1_2_VIP_EXPH5	0.611478	0.597319	0.640543	0.646842	0.599054	0.765419	0.661207	0.69895	1_r
Inh_L1_2_VIP_HTR3A	0.587823		0.826367	0.389374	0.858049	0.314469	0.663901	0.576293	1_r		Inh_L1_2_VIP_HTR3A	0.684447		0.760314	0.28212	0.858178	0.0178172	0.740906	0.101398	1_r		Inh_L1_2_VIP_HTR3A	0.00150533	0.0152775	0.0122494	0.0264885	0.0101438	0.0146224	0.0199632	0.0133345	1_r		Inh_L1_2_VIP_HTR3A	0.615616		0.621042	0.705972	0.568763	0.792751	0.594833	0.78329	1_r
Inh_L1_2_VIP_PTGER3	0.594399		0.741017	0.515998	0.665882	0.358948	0.590436	0.453505	1_r		Inh_L1_2_VIP_PTGER3	0.624173		0.665087	0.38033	0.678194	0.0449542	0.557102	0.193174	1_r		Inh_L1_2_VIP_PTGER3	0.0136817	0.0356832	0.0301552	0.0332051	0.0308427	0.0343746	0.0356832	0.0319225	1_r		Inh_L1_2_VIP_PTGER3	0.594524		0.619725	0.614865	0.640035	0.788307	0.623982	0.7271	1_r
Inh_L1_2_VIP_SCML4	0.463246		0.682359	0.341561	0.794717	0.402633	0.206671	0.532486	1_r		Inh_L1_2_VIP_SCML4	0.370914		0.418289	0.397405	0.732392	0.0326034	0.0270475	0.243583	1_r		Inh_L1_2_VIP_SCML4	0.0498049	0.0371394	0.0322477	0.0421412	0.025665	0.0351025	0.167691	0.0325223	1_r		Inh_L1_2_VIP_SCML4	0.653409		0.616234	0.646243	0.50222	0.780099	0.772749	0.746395	1_r
Inh_L1_2_VIP_WNT4	0.578488		0.827693	0.131747	0.31781	-0.000109461	0.908992	0.557683	1_r		Inh_L1_2_VIP_WNT4	0.69002		0.725803	0.143701	0.0310369	0.00185165	0.930555	0.125258	1_r		Inh_L1_2_VIP_WNT4	0.00246927	0.0126495	0.0108743	0.0377838	0.013184	0.0137614	0.0088153	0.0138441	1_r		Inh_L1_2_VIP_WNT4	0.567166		0.628384	0.796463	0.77138	0.827593	0.351651	0.766842	1_r
Inh_L1_3_SST_FAM20A	0.496503	0.626526	0.551855	0.463873	0.563547	0.389566	0.0878206	0.290513	1_r		Inh_L1_3_SST_FAM20A	0.489591	0.584304	0.548765	0.415024	0.554339	0.178088	0.050269	0.201461	1_r		Inh_L1_3_SST_FAM20A	0.0372482	0.0524819	0.0559168	0.05557	0.0518501	0.0580313	0.065024	0.0604557	1_r		Inh_L1_3_SST_FAM20A	0.624621	0.548896	0.611797	0.667704	0.581458	0.712952	0.770086	0.727831	1_r
Inh_L1_3_VIP_CBLN1	0.597466	0.788537	0.558768	0.577196	0.742571	0.486951	0.261742	0.607491	1_r		Inh_L1_3_VIP_CBLN1	0.560925	0.789563	0.464137	0.353212	0.747082	0.0996407	0.276787	0.276442	1_r		Inh_L1_3_VIP_CBLN1	0.0168975	0.0321979	0.0369059	0.0359392	0.0297512	0.0389869	0.042547	0.0370316	1_r		Inh_L1_3_VIP_CBLN1	0.584009	0.472833	0.611221	0.617788	0.502291	0.741399	0.734194	0.70159	1_r
Inh_L1_3_VIP_CHRNA2	0.415194		0.62682	0.38607	0.667308	0.337145	0.118073	0.462454	1_r		Inh_L1_3_VIP_CHRNA2	0.468143		0.627353	0.343517	0.6439	0.0940543	0.163558	0.262889	1_r		Inh_L1_3_VIP_CHRNA2	0.015281	0.0282693	0.025733	0.0324714	0.0222493	0.0266833	0.0546504	0.0256167	1_r		Inh_L1_3_VIP_CHRNA2	0.668888		0.616599	0.687212	0.559434	0.765466	0.777852	0.753238	1_r
Inh_L1_3_VIP_FNDC1	0.284164		0.266467	0.245819	0.0272046	0.0573947	0.167729	0.0566966	1_r		Inh_L1_3_VIP_FNDC1	0.185207		0.148329	0.106123	0.118376	0.000699426	0.0311691	0.0127494	1_r		Inh_L1_3_VIP_FNDC1	0.0123839	0.0145951	0.0141529	0.030911	0.017114	0.0156894	0.0698765	0.0201019	1_r		Inh_L1_3_VIP_FNDC1	0.763033		0.788494	0.776149	0.821972	0.827169	0.799456	0.823716	1_r
Inh_L1_3_VIP_HSPB6	0.385105	0.511465	0.288867	0.227316	0.450043	0.208131		0.17876	1_r		Inh_L1_3_VIP_HSPB6	0.407448	0.527164	0.320125	0.105054	0.374191	0.0396293		0.0587	1_r		Inh_L1_3_VIP_HSPB6	0.013666	0.0301074	0.0329873	0.0372989	0.0306527	0.0332521	0.0342706	0.0334732	1_r		Inh_L1_3_VIP_HSPB6	0.665034	0.618561	0.710071	0.741471	0.64941	0.77014		0.787562	1_r
Inh_L1_5_VIP_CD27_AS1	0.329024		0.39009	0.174425	0.187885	-0.0104493		0.168695	1_r		Inh_L1_5_VIP_CD27_AS1	0.243596		0.218559	0.0886338	0.153443	0.00462262		0.0221068	1_r		Inh_L1_5_VIP_CD27_AS1	0.00487918	0.0204705	0.0200222	0.0385536	0.0203775	0.0205783	0.0204705	0.0208953	1_r		Inh_L1_5_VIP_CD27_AS1	0.74283		0.7575	0.778159	0.763027	0.829347		0.811759	1_r
Inh_L1_5_VIP_LINC01013	0.600232		0.665421	0.615544	0.626681	0.397679	0.526883	0.525616	1_r		Inh_L1_5_VIP_LINC01013	0.533047		0.438786	0.349912	0.470034	0.0600602	0.540445	0.228824	1_r		Inh_L1_5_VIP_LINC01013	0.00884558	0.0319244	0.0275541	0.0282021	0.0248754	0.0303125	0.0277017	0.0281786	1_r		Inh_L1_5_VIP_LINC01013	0.58051		0.644457	0.605381	0.639892	0.7639	0.566692	0.735766	1_r
Inh_L1_5_VIP_PHLDB3	0.359195		0.384225	0.122746	0.304886	0.110916	0.334402	0.424661	1_r		Inh_L1_5_VIP_PHLDB3	0.342416		0.249894	0.110083	0.15251	0.00553858	0.397271	0.091932	1_r		Inh_L1_5_VIP_PHLDB3	0.0191886	0.0371316	0.0362555	0.0484098	0.0356681	0.0368197	0.0349574	0.0341216	1_r		Inh_L1_5_VIP_PHLDB3	0.698711		0.729998	0.777644	0.706966	0.812272	0.663489	0.766362	1_r
Inh_L1_5_VIP_SMOC1	0.740316	0.843192	0.826471	0.54645	0.795052	0.669824		0.638727	1_r		Inh_L1_5_VIP_SMOC1	0.71219	0.833616	0.780959	0.251995	0.801421	0.405935		0.292278	1_r		Inh_L1_5_VIP_SMOC1	0.022549	0.0350904	0.0405547	0.0430674	0.0325727	0.0463248	0.0514835	0.0399975	1_r		Inh_L1_5_VIP_SMOC1	0.510294	0.456037	0.493205	0.65664	0.488955	0.629592		0.648917	1_r
Inh_L1_6_LAMP5_AARD	0.747371	0.83546	0.730988	0.80824	0.86317	0.728491	0.28877	0.667531	1_r		Inh_L1_6_LAMP5_AARD	0.681468	0.832303	0.673632	0.80319	0.842148	0.526998	0.0567451	0.649162	1_r		Inh_L1_6_LAMP5_AARD	0.0354567	0.0460355	0.0514106	0.0512058	0.0377271	0.058855	0.0731751	0.0623086	1_r		Inh_L1_6_LAMP5_AARD	0.464307	0.35826	0.478874	0.411055	0.360571	0.558594	0.709037	0.555157	1_r
Inh_L1_6_LAMP5_CA1	0.7556	0.866545	0.702755	0.786546	0.848456	0.622689	0.526506	0.613245	1_r		Inh_L1_6_LAMP5_CA1	0.782452	0.844267	0.613915	0.757497	0.798065	0.209684	0.55413	0.233482	1_r		Inh_L1_6_LAMP5_CA1	0.0155035	0.0280136	0.035174	0.0296163	0.0297549	0.0393971	0.0492101	0.0390994	1_r		Inh_L1_6_LAMP5_CA1	0.482182	0.387313	0.563647	0.512112	0.38961	0.687651	0.565656	0.625048	1_r
Inh_L1_6_LAMP5_NES	0.440191	0.395789	0.370626	0.414674	0.405058	0.15968		0.147413	1_r		Inh_L1_6_LAMP5_NES	0.445157	0.425923	0.414056	0.225492	0.453838	0.0960152		0.0548016	1_r		Inh_L1_6_LAMP5_NES	0.0185634	0.03793	0.0391228	0.037237	0.036423	0.0393142	0.0399638	0.0392359	1_r		Inh_L1_6_LAMP5_NES	0.653072	0.643777	0.680228	0.71021	0.64169	0.778588		0.771893	1_r
Inh_L1_6_PVALB_COL15A1	0.937536	0.969722	0.961612	0.914484	0.956624	0.905059	0.837564	0.886039	1_r		Inh_L1_6_PVALB_COL15A1	0.895799	0.955535	0.909868	0.908207	0.949024	0.614112	0.849588	0.477525	1_r		Inh_L1_6_PVALB_COL15A1	0.00478165	0.0219644	0.0266218	0.0196508	0.0164223	0.0357319	0.0308896	0.0262756	1_r		Inh_L1_6_PVALB_COL15A1	0.28137	0.23993	0.23822	0.350015	0.335532	0.596897	0.397317	0.553594	1_r
Inh_L1_6_SST_NPY	0.798344		0.943244	0.980007	0.971149	0.728898		0.75106	1_r		Inh_L1_6_SST_NPY	0.952543		0.94291	0.982176	0.972239	0.40903		0.278836	1_r		Inh_L1_6_SST_NPY	0.00588249	0.0347639	0.0249236	0.00907864	0.021854	0.0329298	0.0347639	0.0321585	1_r		Inh_L1_6_SST_NPY	0.230335		0.365291	0.145379	0.267837	0.673744		0.713694	1_r
Inh_L1_6_VIP_SLC7A6OS	0.107891		0.0334954	-0.00603836	0.379101	0.0641096		0.0811454	1_r		Inh_L1_6_VIP_SLC7A6OS	0.168859		0.137436	0.0202814	0.10092	0.00383418		0.0121225	1_r		Inh_L1_6_VIP_SLC7A6OS	0.00862918	0.00316228	0.00383055	0.0353282	0.00553731	0.0058421	0.00316228	0.00710965	1_r		Inh_L1_6_VIP_SLC7A6OS	0.801426		0.820324	0.832529	0.766621	0.825241		0.82405	1_r
Inh_L1_LAMP5_BMP2	0.771033	0.736774	0.761467	0.652829	0.733441	0.5463	0.706064	0.705411	1_r		Inh_L1_LAMP5_BMP2	0.735053	0.733861	0.771667	0.425693	0.722051	0.0921822	0.648992	0.546868	1_r		Inh_L1_LAMP5_BMP2	0.00442498	0.0229345	0.0235929	0.0264958	0.0229197	0.0330153	0.0246767	0.0243204	1_r		Inh_L1_LAMP5_BMP2	0.494909	0.506234	0.469871	0.656541	0.495919	0.763157	0.446992	0.623755	1_r
Inh_L1_LAMP5_NMBR	0.496841	0.648697	0.62894	0.223107	0.501804	0.271686	0.265355	0.436788	1_r		Inh_L1_LAMP5_NMBR	0.456305	0.400713	0.626762	0.0790594	0.483755	0.0213309	0.358684	0.0945889	1_r		Inh_L1_LAMP5_NMBR	0.00438896	0.0198913	0.0223811	0.0295363	0.0215521	0.0239511	0.0257471	0.0229189	1_r		Inh_L1_LAMP5_NMBR	0.62256	0.592887	0.573519	0.76923	0.619322	0.783316	0.654605	0.755756	1_r
Inh_L1_LAMP5_PVRL2	0.402046		0.519587	0.231075	0.724613	0.154225	0.203551	0.207263	1_r		Inh_L1_LAMP5_PVRL2	0.290725		0.330249	0.10175	0.722455	0.00663956	0.170176	0.0320358	1_r		Inh_L1_LAMP5_PVRL2	0.0138167	0.0293288	0.0282171	0.0381617	0.0253618	0.0289549	0.0395594	0.0322766	1_r		Inh_L1_LAMP5_PVRL2	0.714134		0.712743	0.753045	0.555328	0.805325	0.751612	0.788584	1_r
Inh_L1_LAMP5_RAB11FIP1	0.676807	0.702424	0.695983	0.633613	0.843038	0.628108	0.499534	0.420662	1_r		Inh_L1_LAMP5_RAB11FIP1	0.579703	0.47267	0.49429	0.534195	0.819681	0.569056	0.457658	0.112312	1_r		Inh_L1_LAMP5_RAB11FIP1	0.0174674	0.027779	0.0306534	0.035256	0.0230904	0.0350423	0.0561814	0.0443871	1_r		Inh_L1_LAMP5_RAB11FIP1	0.584625	0.605995	0.612778	0.602421	0.443471	0.622624	0.617307	0.695584	1_r
Inh_L1_PAX6_CHRFAM7A	0.427999		0.630047	0.249874	0.623831	0.136755		0.339419	1_r		Inh_L1_PAX6_CHRFAM7A	0.470203		0.619446	0.14096	0.620356	0.00967344		0.162162	1_r		Inh_L1_PAX6_CHRFAM7A	0.00851975	0.0280325	0.0260377	0.0319763	0.0244848	0.0276677	0.0280325	0.026467	1_r		Inh_L1_PAX6_CHRFAM7A	0.665555		0.620506	0.760605	0.605334	0.797953		0.783121	1_r
Inh_L1_PAX6_MIR101_1	0.55692		0.719723	0.618303	0.84518	0.492659	0.33411	0.725149	1_r		Inh_L1_PAX6_MIR101_1	0.560604		0.703958	0.306753	0.758802	0.0581592	0.401101	0.435104	1_r		Inh_L1_PAX6_MIR101_1	0.00303663	0.0249028	0.0184679	0.0230801	0.0135182	0.0225471	0.0256956	0.0174457	1_r		Inh_L1_PAX6_MIR101_1	0.567337		0.518031	0.650762	0.486418	0.767942	0.608219	0.663593	1_r
Inh_L1_PVALB_SST_ASIC4	0.701998	0.737532	0.837244	0.657496	0.788091	0.697024	0.416008	0.537367	1_r		Inh_L1_PVALB_SST_ASIC4	0.637776	0.61101	0.771465	0.414057	0.788006	0.307645	0.394572	0.151997	1_r		Inh_L1_PVALB_SST_ASIC4	0.00933747	0.0258625	0.0244524	0.029109	0.0236923	0.032362	0.0379259	0.0331135	1_r		Inh_L1_PVALB_SST_ASIC4	0.575364	0.643096	0.391368	0.66994	0.533685	0.705355	0.697054	0.741726	1_r
Inh_L1_SST_DEFB108B	0.310993	0.319886	0.262376	0.200305	0.431694	0.150043		0.287071	1_r		Inh_L1_SST_DEFB108B	0.259115	0.115407	0.309066	0.0828724	0.21398	0.0392058		0.100706	1_r		Inh_L1_SST_DEFB108B	0.00229853	0.0209885	0.0200577	0.0273117	0.0189571	0.0223254	0.0208362	0.0201209	1_r		Inh_L1_SST_DEFB108B	0.730571	0.734016	0.743324	0.789373	0.682076	0.801423		0.782332	1_r
Inh_L1_SST_P4HA3	0.279716		0.179163	0.163223	0.530479	0.0312267	0.305219	0.220622	1_r		Inh_L1_SST_P4HA3	0.406989		0.343731	0.199955	0.443677	0.00172518	0.407279	0.0543499	1_r		Inh_L1_SST_P4HA3	0.000427915	0.0131762	0.0129554	0.0349144	0.0114443	0.0137529	0.0206657	0.0186653	1_r		Inh_L1_SST_P4HA3	0.727582		0.765165	0.782289	0.709365	0.825494	0.710292	0.797302	1_r
Inh_L1_VIP_KLHDC8B	0.508459		0.728768	0.52987	0.629914	0.182952	0.267517	0.173314	1_r		Inh_L1_VIP_KLHDC8B	0.403675		0.602504	0.268992	0.595291	0.00231731	0.0695297	0.0274004	1_r		Inh_L1_VIP_KLHDC8B	0.00262903	0.0146762	0.0129184	0.0277779	0.0122026	0.0165	0.0351436	0.0166341	1_r		Inh_L1_VIP_KLHDC8B	0.705684		0.704179	0.735655	0.706612	0.816834	0.752217	0.800704	1_r
Inh_L2_3_SST_NMU	0.520872	0.653698	0.552647	0.482141	0.582072	0.426829	0.305186	0.46485	1_r		Inh_L2_3_SST_NMU	0.568096	0.635748	0.466532	0.493373	0.600958	0.301323	0.316732	0.208025	1_r		Inh_L2_3_SST_NMU	0.0244986	0.0388787	0.0430178	0.0431078	0.0414358	0.0453184	0.0529903	0.0426887	1_r		Inh_L2_3_SST_NMU	0.624067	0.582872	0.643499	0.669035	0.573716	0.717866	0.700861	0.688224	1_r
Inh_L2_5_PVALB_HHIPL1	0.378306		0.375024	0.545241	0.0183139	0.154724	-0.00387595	0.200576	1_r		Inh_L2_5_PVALB_HHIPL1	0.338688		0.115706	0.551485	0.0903586	0.022122	0.0788734	0.0844565	1_r		Inh_L2_5_PVALB_HHIPL1	0.0193604	0.0403168	0.0374373	0.0372717	0.0412016	0.0396233	0.0424159	0.0436681	1_r		Inh_L2_5_PVALB_HHIPL1	0.705944		0.726905	0.633372	0.810126	0.786939	0.832555	0.749386	1_r
Inh_L2_5_PVALB_RPH3AL	0.732612	0.858928	0.703746	0.790157	0.716029	0.605317	0.257276	0.323672	1_r		Inh_L2_5_PVALB_RPH3AL	0.689722	0.855508	0.65254	0.789396	0.708187	0.603683	0.101445	0.32154	1_r		Inh_L2_5_PVALB_RPH3AL	0.0753993	0.0655578	0.0839928	0.104006	0.0824524	0.110235	0.128041	0.112224	1_r		Inh_L2_5_PVALB_RPH3AL	0.446354	0.333348	0.456353	0.383497	0.435012	0.50259	0.712216	0.611583	1_r
Inh_L2_5_VIP_BSPRY	0.472557		0.596656	0.439841	0.239827	0.0939608	0.35438	0.566897	1_r		Inh_L2_5_VIP_BSPRY	0.477829		0.56665	0.229177	0.288089	0.0170997	0.367661	0.248192	1_r		Inh_L2_5_VIP_BSPRY	0.00224392	0.0197622	0.0186142	0.0309428	0.0193327	0.0198173	0.0196564	0.0174099	1_r		Inh_L2_5_VIP_BSPRY	0.662972		0.669823	0.703238	0.745609	0.80963	0.690854	0.731879	1_r
Inh_L2_5_VIP_SOX11	0.524124		0.731414	0.389052	0.745565	0.21165	0.433348	0.476065	1_r		Inh_L2_5_VIP_SOX11	0.540241		0.597046	0.477022	0.756274	0.00901716	0.276653	0.0676667	1_r		Inh_L2_5_VIP_SOX11	0.0109108	0.0246698	0.0216676	0.0314374	0.0185317	0.0241866	0.0458686	0.0220223	1_r		Inh_L2_5_VIP_SOX11	0.641648		0.681297	0.656136	0.580004	0.803636	0.662512	0.75728	1_r
Inh_L2_PAX6_FREM2	0.805016		0.917626	0.857543	0.939576	0.776572	0.859959	0.865435	1_r		Inh_L2_PAX6_FREM2	0.951397		0.898514	0.834309	0.930553	0.353296	0.851369	0.544749	1_r		Inh_L2_PAX6_FREM2	0.00397832	0.0217491	0.00969201	0.021558	0.00771185	0.0161156	0.0110876	0.0130102	1_r		Inh_L2_PAX6_FREM2	0.395221		0.492732	0.470474	0.439357	0.70684	0.297457	0.680782	1_r
Inh_L2_PVALB_FRZB	0.389641		0.304745	0.282018	0.392599	0.0783327	0.480569	0.34334	1_r		Inh_L2_PVALB_FRZB	0.362739		0.0803998	0.181469	0.254634	0.0361235	0.556347	0.0644051	1_r		Inh_L2_PVALB_FRZB	0.00386282	0.0207463	0.0199419	0.0364154	0.0191087	0.0206704	0.0183477	0.0198109	1_r		Inh_L2_PVALB_FRZB	0.695138		0.787279	0.739402	0.703502	0.805983	0.633731	0.776524	1_r
Inh_L2_VIP_SLC6A16	0.494524		0.710271	0.238566	0.760706	0.438392		0.649001	1_r		Inh_L2_VIP_SLC6A16	0.596291		0.718375	0.294207	0.769948	0.133961		0.342454	1_r		Inh_L2_VIP_SLC6A16	0.0146365	0.035066	0.0282483	0.0401655	0.0245179	0.0327225	0.035066	0.0309592	1_r		Inh_L2_VIP_SLC6A16	0.618095		0.560866	0.725324	0.487385	0.735391		0.709277	1_r
Inh_L3_5_PVALB_ISG20	0.653902		0.520786	0.898015	0.523781	0.118211	0.594142	0.619276	1_r		Inh_L3_5_PVALB_ISG20	0.609883		0.134901	0.89429	0.290566	0.0330673	0.530457	0.212207	1_r		Inh_L3_5_PVALB_ISG20	0.0114735	0.0303344	0.0317464	0.0159698	0.0257892	0.0312996	0.0478436	0.0247114	1_r		Inh_L3_5_PVALB_ISG20	0.555836		0.736381	0.365095	0.662849	0.795359	0.641033	0.694467	1_r
Inh_L3_5_SST_CDH3	0.726302		0.885177	0.625095	0.644009	0.39278	0.808842	0.522994	1_r		Inh_L3_5_SST_CDH3	0.792163		0.825857	0.448015	0.589664	0.0352234	0.832618	0.0623684	1_r		Inh_L3_5_SST_CDH3	0.00467599	0.0260625	0.0194788	0.0271375	0.0208671	0.0244743	0.0260253	0.0228514	1_r		Inh_L3_5_SST_CDH3	0.571872		0.622992	0.664342	0.668324	0.782057	0.503283	0.741482	1_r
Inh_L3_5_SST_GGTLC3	0.584721	0.734953	0.631429	0.57993	0.615411	0.513333	0.143433	0.566768	1_r		Inh_L3_5_SST_GGTLC3	0.541739	0.670569	0.616664	0.486341	0.620591	0.285215	0.0333835	0.421942	1_r		Inh_L3_5_SST_GGTLC3	0.0406385	0.0545528	0.0577238	0.0585051	0.0555936	0.0630257	0.0717723	0.0586446	1_r		Inh_L3_5_SST_GGTLC3	0.601643	0.505398	0.590684	0.610302	0.552459	0.655242	0.800186	0.613989	1_r
Inh_L3_5_SST_OR5AH1P	0.449191	0.47096	0.437999	0.300045	0.258254	0.169217		0.202354	1_r		Inh_L3_5_SST_OR5AH1P	0.454359	0.493151	0.372902	0.227025	0.237349	0.111692		0.082445	1_r		Inh_L3_5_SST_OR5AH1P	0.0160951	0.0328853	0.034916	0.0397785	0.0358332	0.0362175	0.0368006	0.0358113	1_r		Inh_L3_5_SST_OR5AH1P	0.664839	0.635085	0.706394	0.728039	0.728069	0.778312		0.778492	1_r
Inh_L3_5_VIP_HS3ST3A1	0.70908	0.718318	0.756843	0.669931	0.586765	0.483446	0.532733	0.251291	1_r		Inh_L3_5_VIP_HS3ST3A1	0.674834	0.654025	0.742466	0.438222	0.600547	0.0783522	0.504621	0.133571	1_r		Inh_L3_5_VIP_HS3ST3A1	0.00818717	0.0255007	0.0297578	0.0270643	0.0286933	0.0320522	0.030426	0.0342386	1_r		Inh_L3_5_VIP_HS3ST3A1	0.558981	0.550638	0.532731	0.624128	0.568691	0.750565	0.628425	0.777717	1_r
Inh_L3_5_VIP_IGDCC3	0.672305	0.823617	0.660609	0.471124	0.782883	0.476356		0.556871	1_r		Inh_L3_5_VIP_IGDCC3	0.704632	0.795588	0.609274	0.439033	0.687513	0.143954		0.302272	1_r		Inh_L3_5_VIP_IGDCC3	0.0144582	0.0271679	0.0329734	0.0377101	0.0258112	0.0357601	0.0399816	0.0332556	1_r		Inh_L3_5_VIP_IGDCC3	0.543387	0.47056	0.57737	0.657232	0.461734	0.718727		0.647702	1_r
Inh_L3_5_VIP_TAC3	0.642705	0.653663	0.695982	0.634233	0.797273	0.568455	0.423267	0.73917	1_r		Inh_L3_5_VIP_TAC3	0.526589	0.338669	0.546172	0.389714	0.701866	0.173084	0.471802	0.374623	1_r		Inh_L3_5_VIP_TAC3	0.0233471	0.0397197	0.0407344	0.0396375	0.0324909	0.0458765	0.0532968	0.0413125	1_r		Inh_L3_5_VIP_TAC3	0.600811	0.647384	0.622189	0.615646	0.523433	0.721563	0.618025	0.674998	1_r
Inh_L3_6_PAX6_LINC01497	0.800035		0.94054	0.787333	0.723819	0.176032	0.969587	0.679097	1_r		Inh_L3_6_PAX6_LINC01497	0.887231		0.923786	0.796319	0.567636	0.0427617	0.971587	0.161281	1_r		Inh_L3_6_PAX6_LINC01497	0.00248107	0.0290379	0.0214843	0.0212992	0.0266572	0.0288604	0.0181029	0.02644	1_r		Inh_L3_6_PAX6_LINC01497	0.321662		0.381267	0.469736	0.606734	0.789597	0.188983	0.734119	1_r
Inh_L3_6_VIP_UG0898H09	0.412351		0.534072	0.258315	0.380271	0.291153	0.355433	0.620982	1_r		Inh_L3_6_VIP_UG0898H09	0.475309		0.464236	0.258101	0.420804	0.0361558	0.433591	0.306356	1_r		Inh_L3_6_VIP_UG0898H09	0.012242	0.0289594	0.0251548	0.0450387	0.0267846	0.0278582	0.0298152	0.0231981	1_r		Inh_L3_6_VIP_UG0898H09	0.660399		0.672809	0.718114	0.670426	0.786702	0.665274	0.700175	1_r
Inh_L3_6_VIP_ZIM2_AS1	0.768087		0.944107	0.78065	0.947559	0.66246	0.803189	0.832294	1_r		Inh_L3_6_VIP_ZIM2_AS1	0.889671		0.933429	0.630181	0.949336	0.127198	0.835402	0.464378	1_r		Inh_L3_6_VIP_ZIM2_AS1	7.97713e-05	0.0273763	0.0157862	0.0192283	0.0151993	0.0240106	0.0172902	0.0168688	1_r		Inh_L3_6_VIP_ZIM2_AS1	0.410942		0.491974	0.513743	0.374092	0.755941	0.302107	0.64102	1_r
Inh_L3_PVALB_SAMD13	0.644429	0.814256	0.620326	0.742249	0.618893	0.606711	0.221098	0.641896	1_r		Inh_L3_PVALB_SAMD13	0.561189	0.808687	0.399676	0.640536	0.546522	0.314235	0.0358573	0.569898	1_r		Inh_L3_PVALB_SAMD13	0.0304287	0.0386833	0.0516618	0.0461928	0.0544886	0.0566131	0.0651771	0.0504619	1_r		Inh_L3_PVALB_SAMD13	0.527695	0.425215	0.590647	0.443109	0.560733	0.612667	0.751807	0.57542	1_r
Inh_L5_6_LAMP5_CRABP1	0.886091	0.934165	0.797679	0.843552	0.909083	0.84731	0.674093	0.846301	1_r		Inh_L5_6_LAMP5_CRABP1	0.781658	0.935767	0.662703	0.725487	0.893702	0.663687	0.442676	0.707705	1_r		Inh_L5_6_LAMP5_CRABP1	0.0238038	0.0342502	0.0449227	0.0413839	0.030357	0.0557824	0.0546586	0.0431109	1_r		Inh_L5_6_LAMP5_CRABP1	0.358478	0.244056	0.464225	0.358627	0.326161	0.491855	0.467004	0.448575	1_r
Inh_L5_6_PVALB_FAM150B	0.4014	0.5145	0.4784	0.212036	0.510457	0.262368		0.213305	1_r		Inh_L5_6_PVALB_FAM150B	0.337286	0.366698	0.264489	0.110672	0.34259	0.0658635		0.0314597	1_r		Inh_L5_6_PVALB_FAM150B	0.0014785	0.0127689	0.0132598	0.0332216	0.0134145	0.0143357	0.0148356	0.0168583	1_r		Inh_L5_6_PVALB_FAM150B	0.713136	0.715295	0.730507	0.768606	0.706927	0.781633		0.804755	1_r
Inh_L5_6_PVALB_GAPDHP60	0.634389	0.854213	0.789576	0.390247	0.785752	0.683336		0.605775	1_r		Inh_L5_6_PVALB_GAPDHP60	0.697724	0.811055	0.729332	0.282785	0.700463	0.695263		0.322797	1_r		Inh_L5_6_PVALB_GAPDHP60	0.0037192	0.0163663	0.0204255	0.0323019	0.0159507	0.0240711	0.025783	0.02185	1_r		Inh_L5_6_PVALB_GAPDHP60	0.554213	0.485725	0.5575	0.694414	0.547813	0.559372		0.738547	1_r
Inh_L5_6_PVALB_KCNIP2	0.651506		0.789707	0.638991	0.423239	0.59151	0.688213	0.459599	1_r		Inh_L5_6_PVALB_KCNIP2	0.659292		0.55872	0.444905	0.380892	0.597516	0.70425	0.156179	1_r		Inh_L5_6_PVALB_KCNIP2	0.00205065	0.0242201	0.0191017	0.0273077	0.0220756	0.0235569	0.0175731	0.0223217	1_r		Inh_L5_6_PVALB_KCNIP2	0.551167		0.662978	0.655762	0.714046	0.609918	0.409759	0.753453	1_r
Inh_L5_6_PVALB_MEPE	0.584846	0.672782	0.6874	0.461369	0.402476	0.5098		0.375555	1_r		Inh_L5_6_PVALB_MEPE	0.637774	0.707798	0.667236	0.268289	0.452245	0.192464		0.122614	1_r		Inh_L5_6_PVALB_MEPE	0.0115117	0.0285678	0.0296501	0.0333279	0.0314365	0.0320754	0.034501	0.0325561	1_r		Inh_L5_6_PVALB_MEPE	0.607001	0.566448	0.637875	0.691681	0.67473	0.71342		0.733172	1_r
Inh_L5_6_PVALB_SST_CRHR2	0.684044	0.800668	0.72571	0.617837	0.681269	0.568808		0.695686	1_r		Inh_L5_6_PVALB_SST_CRHR2	0.726953	0.722603	0.627218	0.561037	0.569166	0.155169		0.421844	1_r		Inh_L5_6_PVALB_SST_CRHR2	0.00522057	0.0186337	0.0216586	0.0303827	0.0220493	0.0256447	0.0302073	0.022141	1_r		Inh_L5_6_PVALB_SST_CRHR2	0.552	0.532625	0.618386	0.57999	0.602133	0.698768		0.671131	1_r
Inh_L5_6_PVALB_ZFPM2_AS1	0.611997	0.763395	0.511424	0.828593	0.568128	0.473847	0.25507	0.45432	1_r		Inh_L5_6_PVALB_ZFPM2_AS1	0.538369	0.651224	0.205624	0.828367	0.455425	0.133967	0.108261	0.232075	1_r		Inh_L5_6_PVALB_ZFPM2_AS1	0.016371	0.0313304	0.0412336	0.0265089	0.0446293	0.0425281	0.0464112	0.0422765	1_r		Inh_L5_6_PVALB_ZFPM2_AS1	0.552926	0.492616	0.672185	0.422629	0.595291	0.694811	0.724273	0.67964	1_r
Inh_L5_6_SST_BEAN1	0.562483		0.713239	0.46719	0.273401	0.320385	0.623491	0.27079	1_r		Inh_L5_6_SST_BEAN1	0.60709		0.63519	0.256142	0.16234	0.188206	0.659939	0.0981202	1_r		Inh_L5_6_SST_BEAN1	0.00535011	0.0260933	0.0243539	0.0297485	0.0252368	0.0254573	0.0212048	0.0251886	1_r		Inh_L5_6_SST_BEAN1	0.591105		0.633489	0.687234	0.742858	0.741491	0.527592	0.772354	1_r
Inh_L5_6_SST_C4orf26	0.349626		0.594214	0.109936	0.352158	0.2192		0.0506033	1_r		Inh_L5_6_SST_C4orf26	0.30009		0.307922	0.112259	0.181818	0.0164261		0.01949	1_r		Inh_L5_6_SST_C4orf26	0.0023828	0.0116103	0.00958308	0.0376652	0.012251	0.011816	0.0116103	0.0125506	1_r		Inh_L5_6_SST_C4orf26	0.72598		0.702337	0.799622	0.756298	0.788858		0.82225	1_r
Inh_L5_6_SST_DNAJC14	0.363905		0.0955329	-0.00303675	-0.00612028	-0.0133554	1	0.017663	1_r		Inh_L5_6_SST_DNAJC14	0.48895		0.0410306	0.155821	0.0345636	0.00397055	1	0.00611955	1_r		Inh_L5_6_SST_DNAJC14	0.00709628	0.00632455	0.00630286	0.0364254	0.00717621	0.00651239	0.00256203	0.0078878	1_r		Inh_L5_6_SST_DNAJC14	0.524519		0.816049	0.832509	0.832552	0.832555	0	0.828327	1_r
Inh_L5_6_SST_FBN2	0.432658		0.59121	0.441605	0.14492	0.130415	0.235097	0.331849	1_r		Inh_L5_6_SST_FBN2	0.421812		0.353318	0.279961	0.149612	0.00566306	0.362157	0.044923	1_r		Inh_L5_6_SST_FBN2	0.000691633	0.0169029	0.0153136	0.0282648	0.0168635	0.016872	0.0222852	0.0184478	1_r		Inh_L5_6_SST_FBN2	0.680495		0.701841	0.68351	0.781403	0.808838	0.731134	0.781696	1_r
Inh_L5_6_SST_ISX	0.461048	0.661417	0.494134	0.528026	0.440287	0.358297	-0.003983	0.437315	1_r		Inh_L5_6_SST_ISX	0.474478	0.677371	0.50043	0.276532	0.386509	0.0774821	0.083581	0.19049	1_r		Inh_L5_6_SST_ISX	0.00729701	0.0240047	0.0270819	0.0275585	0.0293429	0.0285457	0.0305429	0.0274236	1_r		Inh_L5_6_SST_ISX	0.657015	0.548679	0.663962	0.682865	0.65967	0.74245	0.832555	0.733822	1_r
Inh_L5_6_SST_KLHL1	0.6457	0.718161	0.703184	0.67624	0.600071	0.517	0.482699	0.613837	1_r		Inh_L5_6_SST_KLHL1	0.602937	0.607656	0.581373	0.483341	0.50492	0.182673	0.379378	0.307234	1_r		Inh_L5_6_SST_KLHL1	0.00377681	0.0197432	0.0233665	0.0251373	0.022374	0.0256013	0.0268603	0.0230716	1_r		Inh_L5_6_SST_KLHL1	0.58314	0.539612	0.611672	0.603939	0.591987	0.719197	0.677337	0.715429	1_r
Inh_L5_6_SST_PAWR	0.502395	0.57621	0.530968	0.567654	0.339082	0.395359	0.157146	0.643269	1_r		Inh_L5_6_SST_PAWR	0.338211	0.211222	0.241542	0.266148	0.340898	0.0447506	0.273932	0.207575	1_r		Inh_L5_6_SST_PAWR	0.0047416	0.0223025	0.0230054	0.0267399	0.0258381	0.0247453	0.0269186	0.0210182	1_r		Inh_L5_6_SST_PAWR	0.67809	0.662849	0.694881	0.685811	0.680302	0.747753	0.768818	0.702884	1_r
Inh_L5_6_SST_PIK3CD	0.460582	0.436337	0.55606	0.450848	0.564266	0.301697	0.212327	0.483888	1_r		Inh_L5_6_SST_PIK3CD	0.292796	0.0554236	0.424113	0.207841	0.44492	0.0306175	0.123806	0.141821	1_r		Inh_L5_6_SST_PIK3CD	0.0249757	0.0377238	0.0236038	0.0274944	0.0242057	0.0323627	0.0910809	0.0242019	1_r		Inh_L5_6_SST_PIK3CD	0.698152	0.766334	0.676793	0.697141	0.65996	0.789276	0.752341	0.732094	1_r
Inh_L5_6_VIP_COL4A3	0.59119		0.504694	0.537576	0.0200316	0.227124	0.691573	0.432061	1_r		Inh_L5_6_VIP_COL4A3	0.586361		0.314592	0.478478	0.166192	0.0108886	0.696012	0.132618	1_r		Inh_L5_6_VIP_COL4A3	0.0023412	0.0228571	0.0208555	0.0278718	0.0231569	0.0223242	0.0177804	0.0209673	1_r		Inh_L5_6_VIP_COL4A3	0.61027		0.691366	0.638252	0.802875	0.794121	0.576191	0.761272	1_r
Inh_L5_PVALB_LRIG3	0.647791	0.713569	0.589572	0.639867	0.582178	0.47725		0.497504	1_r		Inh_L5_PVALB_LRIG3	0.585912	0.540862	0.296286	0.650589	0.56751	0.0950867		0.266274	1_r		Inh_L5_PVALB_LRIG3	0.0255605	0.038807	0.0456489	0.0423149	0.0445762	0.0503103	0.0554712	0.0476042	1_r		Inh_L5_PVALB_LRIG3	0.553072	0.551317	0.649795	0.533105	0.570177	0.720628		0.660876	1_r
Inh_L5_SST_RPL35AP11	0.452787	0.493551	0.470176	0.379501	0.460126	0.31203	0.211219	0.213949	1_r		Inh_L5_SST_RPL35AP11	0.395172	0.41095	0.438475	0.27765	0.476635	0.2037	0.0936156	0.168945	1_r		Inh_L5_SST_RPL35AP11	0.0242578	0.0413688	0.0454949	0.0435483	0.041941	0.044638	0.0466193	0.0462195	1_r		Inh_L5_SST_RPL35AP11	0.64409	0.590197	0.649647	0.697995	0.646942	0.724506	0.738521	0.751841	1_r
Inh_L6_SST_TH	0.712967		0.880512	0.750951	0.795792	0.80768		0.758794	1_r		Inh_L6_SST_TH	0.802218		0.858292	0.566145	0.733852	0.678728		0.329316	1_r		Inh_L6_SST_TH	0.000954717	0.0222529	0.015846	0.0234671	0.0151674	0.0196463	0.0222529	0.0171312	1_r		Inh_L6_SST_TH	0.542127		0.499086	0.635168	0.54654	0.626223		0.739614	1_r
Micro_L1_6_TYROBP_CD74	0.795687	0.680437	0.758892	0.653568	0.683461	0.703705		0.65361	1_r		Micro_L1_6_TYROBP_CD74	0.369278	0.184996	0.378602	0.274237	0.257953	0.0582944		0.261238	1_r		Micro_L1_6_TYROBP_CD74	0.000149322	0.0194699	0.0184923	0.0200024	0.0169606	0.0233142	0.0226326	0.0205355	1_r		Micro_L1_6_TYROBP_CD74	0.702412	0.736944	0.694026	0.751264	0.72097	0.790462		0.723955	1_r
OPC_L1_6_PDGFRA_COL20A1	0.969215	0.941467	0.934201	0.857013	0.928349	0.870996	0.80495	0.921573	1_r		OPC_L1_6_PDGFRA_COL20A1	0.878132	0.891868	0.919375	0.637698	0.881035	0.173564	0.703587	0.530222	1_r		OPC_L1_6_PDGFRA_COL20A1	0.00971016	0.0312961	0.0281033	0.0242449	0.0245582	0.0347706	0.0351963	0.01806	1_r		OPC_L1_6_PDGFRA_COL20A1	0.429781	0.469454	0.272734	0.629544	0.479618	0.741632	0.447394	0.510097	1_r
Oligo_L2_6_OPALIN_FTH1P3	0.751023	0.829171	0.840382	0.678984	0.804402	0.837223	0.185492	0.819706	1_r		Oligo_L2_6_OPALIN_FTH1P3	0.475507	0.496	0.593618	0.444757	0.665745	0.768901	0.00765193	0.809096	1_r		Oligo_L2_6_OPALIN_FTH1P3	0.0701898	0.0924699	0.0785248	0.0857739	0.0803279	0.0884583	0.103991	0.0808402	1_r		Oligo_L2_6_OPALIN_FTH1P3	0.466865	0.33463	0.308166	0.520683	0.353061	0.466836	0.803979	0.381407	1_r
Oligo_L2_6_OPALIN_MAP6D1	0.0936101	-0.00257922	-0.000793259	-0.0171722	0.0597493	-0.0205897		0.225656	1_r		Oligo_L2_6_OPALIN_MAP6D1	0.15545	0.106736	0.0577761	0.0318373	0.0887772	0.00176576		0.0727658	1_r		Oligo_L2_6_OPALIN_MAP6D1	0.00263915	0.0187203	0.0186933	0.0344869	0.019416	0.0211026	0.0186562	0.0241028	1_r		Oligo_L2_6_OPALIN_MAP6D1	0.801408	0.824443	0.822939	0.831842	0.808183	0.824956		0.782663	1_r
Oligo_L3_6_OPALIN_ENPP6	0.734642	0.729265	0.782847	0.688488	0.731079	0.676895	0.464925	0.564504	1_r		Oligo_L3_6_OPALIN_ENPP6	0.69628	0.641395	0.764749	0.659962	0.577952	0.242504	0.359014	0.211704	1_r		Oligo_L3_6_OPALIN_ENPP6	0.0226359	0.0387996	0.0384318	0.0413607	0.0416108	0.0433656	0.0519514	0.0629197	1_r		Oligo_L3_6_OPALIN_ENPP6	0.533649	0.540593	0.47288	0.579142	0.529967	0.691508	0.641982	0.62197	1_r
Oligo_L3_6_OPALIN_LRP4_AS1	0.163306		0.057724	-0.00685142	0.0549809	-0.00596012		0.295103	1_r		Oligo_L3_6_OPALIN_LRP4_AS1	0.127623		0.0303035	0.0449428	0.0543482	0.000565213		0.0263957	1_r		Oligo_L3_6_OPALIN_LRP4_AS1	0.00414676	0.0155009	0.0154736	0.0501117	0.0157033	0.0173432	0.0155009	0.0158918	1_r		Oligo_L3_6_OPALIN_LRP4_AS1	0.797939		0.813473	0.832406	0.817121	0.827313		0.788618	1_r
Oligo_L5_6_OPALIN_LDLRAP1									1_r		Oligo_L5_6_OPALIN_LDLRAP1									1_r		Oligo_L5_6_OPALIN_LDLRAP1	0.0106247	0	0.00058275	0.0339399	0.00426257	0.00689698	0.00297845	0.0225808	1_r		Oligo_L5_6_OPALIN_LDLRAP1									1_r
VLMC_L1_5_PDGFRA_COLEC12	0.651035		0.952482	0.564771	0.674086	0.395255		0.52202	1_r		VLMC_L1_5_PDGFRA_COLEC12	0.578896		0.826528	0.191264	0.274467	0.0118909		0.0818573	1_r		VLMC_L1_5_PDGFRA_COLEC12	0.00553053	0.0105409	0.00960267	0.0271934	0.00804809	0.0102134	0.0105409	0.0107306	1_r		VLMC_L1_5_PDGFRA_COLEC12	0.685941		0.658664	0.763218	0.755673	0.814951		0.78799	1_r
Astro	0.958684	0.962115	0.961808	0.894208	0.827326	0.957785	0.966434	0.970703	2_r		Astro	0.894783	0.940973	0.900847	0.89294	0.817358	0.937237	0.964371	0.9109	2_r		Astro	0.00973929	0.0296383	0.0323124	0.0325288	0.0537832	0.0208124	0.0244776	0.0288894	2_r		Astro	0.179307	0.193722	0.223548	0.25508	0.314051	0.222655	0.144877	0.258861	2_r
CA1	0.903721	0.866517	0.905849	0.843919	0.549234	0.855807	0.559741	0.891771	2_r		CA1	0.741463	0.83871	0.872575	0.820612	0.336134	0.655011	0.153955	0.7378	2_r		CA1	0.0295076	0.0408652	0.0464378	0.0429493	0.0669787	0.0570332	0.0677779	0.0501448	2_r		CA1	0.35644	0.363844	0.305824	0.371116	0.619719	0.562198	0.484974	0.520842	2_r
CA1_ProS	0.454083		0.620529	0.382448	0.140647	0.13602	0.155087	0.438036	2_r		CA1_ProS	0.347921		0.365682	0.193742	0.0201409	0.00960638	0.27434	0.0384914	2_r		CA1_ProS	0.00871501	0.0189866	0.0167019	0.0600442	0.0292511	0.032745	0.0191273	0.0189018	2_r		CA1_ProS	0.681746		0.6669	0.705167	0.801094	0.807022	0.74817	0.788604	2_r
CA2_IG_FC	0.246522		0.221275	0.171974	-0.0155544	0.0503001		0.0545018	2_r		CA2_IG_FC	0.177039		0.0377006	0.176377	0.00607269	0.000607167		0.00268882	2_r		CA2_IG_FC	0.00154342	0.00694161	0.00677302	0.0655175	0.0141421	0.0161485	0.00694161	0.0153557	2_r		CA2_IG_FC	0.756198		0.795501	0.766894	0.832554	0.827112		0.824597	2_r
CA3	0.776016		0.876673	0.825658	0.465705	0.777946	0.657955	0.698823	2_r		CA3	0.848939		0.850983	0.794099	0.172909	0.154826	0.691735	0.218297	2_r		CA3	0.0178295	0.0433218	0.0327799	0.040449	0.0382609	0.0370941	0.0347674	0.0362812	2_r		CA3	0.47411		0.496501	0.431953	0.708991	0.746096	0.568874	0.735063	2_r
CR	0.13439				0.0165952	-0.013691	0.0243899	0.0516959	2_r		CR	0.0802252				0.00254573	0.000205996	0.0102252	0.00499322	2_r		CR	0.0103659	0.00638877	0.00638877	0.00638877	0.0175337	0.129232	0.01937	0.0124743	2_r		CR	0.799307				0.827015	0.828625	0.824307	0.824511	2_r
CT_SUB	0.563737	0.657185	0.682365	0.358043	0.149885	0.538642		0.402704	2_r		CT_SUB	0.584849	0.694782	0.64935	0.200415	0.00945852	0.352662		0.0802382	2_r		CT_SUB	0.0101445	0.0207266	0.0224111	0.0499115	0.0393381	0.0238606	0.0275288	0.0265855	2_r		CT_SUB	0.660786	0.618336	0.674324	0.764697	0.80362	0.722464		0.801936	2_r
Car3	0.90822	0.954881	0.936253	0.856341	0.670979	0.914867	0.818801	0.926451	2_r		Car3	0.850698	0.941472	0.867582	0.800579	0.449317	0.533275	0.513156	0.823304	2_r		Car3	0.0189071	0.0258443	0.0425512	0.0414675	0.0628509	0.0553044	0.0457656	0.0419192	2_r		Car3	0.285955	0.259478	0.216763	0.464237	0.586803	0.601805	0.303344	0.483097	2_r
DG	0.896748	0.939343	0.955065	0.794454	0.771382	0.953251	0.304371	0.948954	2_r		DG	0.713088	0.901119	0.933495	0.709129	0.6978	0.933912	0.0286073	0.924552	2_r		DG	0.0409556	0.0474953	0.0313917	0.0623113	0.0776983	0.0661694	0.102624	0.048535	2_r		DG	0.419569	0.267757	0.253037	0.504993	0.466307	0.301954	0.752491	0.363183	2_r
Endo	0.940957		0.871795	0.950826	0.572321	0.948551	0.974744	0.954685	2_r		Endo	0.923299		0.702822	0.899243	0.342956	0.878367	0.957834	0.72879	2_r		Endo	0.000309011	0.0258255	0.0160997	0.0280021	0.0215521	0.00836093	0.0113087	0.0252418	2_r		Endo	0.236497		0.39565	0.199807	0.564696	0.321035	0.189035	0.453219	2_r
L2_3_IT_APr	0.481884		0.603504	0.441743	0.179645	0.485861		0.59158	2_r		L2_3_IT_APr	0.256378		0.271481	0.101275	0.00759537	0.150117		0.0885665	2_r		L2_3_IT_APr	0.0098362	0.0206658	0.0175941	0.0604191	0.0310948	0.0186553	0.0206658	0.0188735	2_r		L2_3_IT_APr	0.70824		0.729214	0.737265	0.803411	0.737419		0.793623	2_r
L2_3_IT_CTX	0.890899	0.878419	0.910863	0.773953	0.57657	0.903784	0.452518	0.872112	2_r		L2_3_IT_CTX	0.66316	0.816693	0.857337	0.51321	0.54866	0.894064	0.185402	0.866863	2_r		L2_3_IT_CTX	0.0821223	0.0768991	0.0664279	0.109714	0.141658	0.12269	0.155448	0.109463	2_r		L2_3_IT_CTX	0.336077	0.254678	0.226007	0.320396	0.446631	0.277733	0.643225	0.32184	2_r
L2_3_IT_ENTl	0.673943	0.711289	0.655488	0.541659	0.216433	0.411196		0.553497	2_r		L2_3_IT_ENTl	0.630356	0.727733	0.598743	0.354591	0.0491153	0.0504128		0.22375	2_r		L2_3_IT_ENTl	0.0266439	0.0370425	0.0390563	0.0643979	0.0509345	0.0442082	0.0460789	0.0404866	2_r		L2_3_IT_ENTl	0.541523	0.496489	0.592046	0.611035	0.759743	0.750349		0.738822	2_r
L2_3_IT_HATA	0.581967		0.206788	0.560371	0.0261237	0.310521	0.976736	0.526337	2_r		L2_3_IT_HATA	0.519929		0.0303137	0.338624	0.00413587	0.00780456	0.98085	0.0548996	2_r		L2_3_IT_HATA	0.00791175	0.0230213	0.0225193	0.058176	0.0294254	0.0251535	0.00793048	0.0213325	2_r		L2_3_IT_HATA	0.520432		0.795351	0.66959	0.822688	0.812614	0.171354	0.797005	2_r
L2_3_IT_PPP	0.747282	0.716929	0.836754	0.576091	0.3334	0.692941		0.451102	2_r		L2_3_IT_PPP	0.68367	0.629541	0.829858	0.38161	0.057231	0.406305		0.159752	2_r		L2_3_IT_PPP	0.023643	0.0360708	0.0337659	0.0588121	0.0488273	0.0360133	0.0459233	0.0421816	2_r		L2_3_IT_PPP	0.508601	0.493069	0.444872	0.662861	0.738622	0.630226		0.753688	2_r
L2_3_IT_ProS	0.484935		0.276906	0.723119	0.351569	0.188756	0.410023	0.289179	2_r		L2_3_IT_ProS	0.392835		0.091303	0.531521	0.0775889	0.0180392	0.345681	0.0408302	2_r		L2_3_IT_ProS	0.0115751	0.0219828	0.0212744	0.062201	0.0229631	0.0234465	0.0208422	0.0216403	2_r		L2_3_IT_ProS	0.640524		0.755323	0.552496	0.751554	0.795077	0.688754	0.794185	2_r
L2_3_IT_RSP	0.297183	0.154998	0.16598	0.294604	0.109153	0.201869	0.165892	0.173704	2_r		L2_3_IT_RSP	0.0867298	0.00824746	0.00298956	0.0523514	0.0022607	0.00336489	0.00333073	0.00755876	2_r		L2_3_IT_RSP	0.0748792	0.0554565	0.0378703	0.0717437	0.0400768	0.0337452	0.214446	0.0216912	2_r		L2_3_IT_RSP	0.775136	0.807547	0.810391	0.774026	0.814507	0.812351	0.808578	0.815457	2_r
L2_3_IT_RSPv	0.604072	0.155431	0.469262	0.612181	0.409886	0.826635	0.539187	0.572018	2_r		L2_3_IT_RSPv	0.278262	0.00811507	0.195894	0.295523	0.081588	0.798226	0.333515	0.345482	2_r		L2_3_IT_RSPv	0.0783051	0.232641	0.0705905	0.0455412	0.0521594	0.0392431	0.0444478	0.0433921	2_r		L2_3_IT_RSPv	0.660253	0.77171	0.704859	0.652036	0.723787	0.484115	0.612407	0.716232	2_r
L2_IT_ENTl	0.635485	0.794863	0.728124	0.565787	0.295288	0.537492	0.460378	0.416295	2_r		L2_IT_ENTl	0.593049	0.790186	0.68263	0.249015	0.0391008	0.15372	0.370365	0.0679343	2_r		L2_IT_ENTl	0.00233848	0.0098893	0.0117873	0.052451	0.0284501	0.0132499	0.0152263	0.018329	2_r		L2_IT_ENTl	0.591171	0.50562	0.596557	0.698149	0.783579	0.742081	0.664359	0.79119	2_r
L2_IT_ENTm									2_r		L2_IT_ENTm									2_r		L2_IT_ENTm	0.00164713	0	0.0078179	0.0787706	0.0295749	0.0159538	0	0.0106312	2_r		L2_IT_ENTm									2_r
L2_IT_PAR	0.78943		0.905289	0.72892	0.312296	0.635842	0.848605	0.661957	2_r		L2_IT_PAR	0.77385		0.858601	0.467052	0.024081	0.0546149	0.785898	0.101367	2_r		L2_IT_PAR	0.00694661	0.0214994	0.0178348	0.0552065	0.0300519	0.021611	0.0132458	0.0187756	2_r		L2_IT_PAR	0.468964		0.503409	0.626741	0.787261	0.788998	0.351742	0.77158	2_r
L3_IT_ENTl	0.423081		0.518973	0.444913	0.0751425	0.3654	0.347679	0.249482	2_r		L3_IT_ENTl	0.415237		0.433885	0.140074	0.0155737	0.0206817	0.461753	0.0351571	2_r		L3_IT_ENTl	0.010116	0.0198653	0.018032	0.0639313	0.0351689	0.0193208	0.0186353	0.0221598	2_r		L3_IT_ENTl	0.667066		0.673254	0.708898	0.814946	0.791976	0.694045	0.79724	2_r
L3_IT_ENTm	0.858942	0.877234	0.916009	0.78917	0.559068	0.871676	0.598485	0.739115	2_r		L3_IT_ENTm	0.732799	0.79185	0.850573	0.637835	0.242324	0.343955	0.370939	0.442537	2_r		L3_IT_ENTm	0.0206765	0.033131	0.0373722	0.0437898	0.0475926	0.0404738	0.048413	0.0439703	2_r		L3_IT_ENTm	0.416657	0.347655	0.310203	0.571507	0.686141	0.687894	0.537263	0.690697	2_r
L4_5_IT_CTX	0.817361	0.90458	0.892996	0.673013	0.668226	0.897921	0.507642	0.853832	2_r		L4_5_IT_CTX	0.655649	0.898275	0.890543	0.360592	0.650794	0.897948	0.193188	0.847972	2_r		L4_5_IT_CTX	0.106993	0.0795369	0.0823977	0.162627	0.179024	0.154218	0.183409	0.133573	2_r		L4_5_IT_CTX	0.321741	0.209318	0.210161	0.344079	0.347395	0.203938	0.623406	0.279828	2_r
L4_RSP_ACA	0.78648	0.592278	0.809704	0.821517	0.191771	0.762238	0.630836	0.833208	2_r		L4_RSP_ACA	0.396657	0.0974227	0.538815	0.397833	0.00908285	0.0726179	0.272555	0.227192	2_r		L4_RSP_ACA	0.0163998	0.0376594	0.0253843	0.0449446	0.0462405	0.0318447	0.0376109	0.0232743	2_r		L4_RSP_ACA	0.647948	0.743253	0.614794	0.637579	0.789866	0.781055	0.696166	0.728553	2_r
L5_6_IT_CTX	0.601712	0.717916	0.756515	0.657865	0.213572	0.528397	0.260401	0.297147	2_r		L5_6_IT_CTX	0.550488	0.605697	0.610522	0.621517	0.0401445	0.172004	0.0842164	0.145995	2_r		L5_6_IT_CTX	0.08439	0.0598246	0.0592025	0.0713641	0.082963	0.0720971	0.227169	0.0787344	2_r		L5_6_IT_CTX	0.513184	0.473672	0.511857	0.485457	0.705582	0.63212	0.68175	0.695718	2_r
L5_IT_CTX	0.79906	0.837462	0.820531	0.807195	0.390122	0.85228	0.635516	0.624258	2_r		L5_IT_CTX	0.820325	0.835059	0.759237	0.801449	0.264793	0.849529	0.605557	0.570425	2_r		L5_IT_CTX	0.04495	0.0517945	0.0541235	0.0577346	0.0871509	0.0744106	0.0961475	0.0759338	2_r		L5_IT_CTX	0.379898	0.36734	0.399077	0.370175	0.61857	0.3682	0.483002	0.565057	2_r
L5_IT_TPE_ENT	0.188105	0.168351	0.179714	0.248436	0.0934997	0.105046	0.0418261	0.107542	2_r		L5_IT_TPE_ENT	0.125757	0.026779	0.0457767	0.146487	0.00726223	0.00482834	0.00398319	0.014487	2_r		L5_IT_TPE_ENT	0.0785312	0.0454774	0.0305511	0.0754544	0.0484151	0.0510776	0.242642	0.0335315	2_r		L5_IT_TPE_ENT	0.746507	0.772865	0.774536	0.734348	0.790239	0.797726	0.804281	0.796071	2_r
L5_NP_CTX	0.930421	0.877637	0.926823	0.851583	0.64105	0.933108	0.820008	0.917155	2_r		L5_NP_CTX	0.859091	0.835519	0.900253	0.719221	0.591886	0.931877	0.70137	0.893466	2_r		L5_NP_CTX	0.0355744	0.051908	0.0501838	0.0540966	0.0824977	0.0591462	0.0661092	0.0426439	2_r		L5_NP_CTX	0.24323	0.230431	0.227852	0.255812	0.488896	0.215163	0.358825	0.341031	2_r
L5_NP_CT_CTX_	0.623284		0.613374	0.559391	0.178004	0.362093	0.547086	0.606805	2_r		L5_NP_CT_CTX_	0.518671		0.336194	0.419047	0.0069482	0.0223595	0.590773	0.122749	2_r		L5_NP_CT_CTX_	0.00951266	0.022499	0.0193478	0.057377	0.0349664	0.0272341	0.0188268	0.0260809	2_r		L5_NP_CT_CTX_	0.640585		0.721556	0.6564	0.801139	0.800567	0.618799	0.758991	2_r
L5_PPP	0.571985		0.661106	0.549739	0.211233	0.394141	0.588023	0.573869	2_r		L5_PPP	0.447857		0.250391	0.252748	0.00793011	0.00974473	0.630432	0.0536169	2_r		L5_PPP	0.0085933	0.0201477	0.0187478	0.0569564	0.0257601	0.0262355	0.0185213	0.0190896	2_r		L5_PPP	0.626139		0.711312	0.684658	0.801393	0.814299	0.557448	0.792297	2_r
L5_PT_CTX	0.886641	0.918735	0.902322	0.818656	0.585196	0.916488	0.688898	0.867557	2_r		L5_PT_CTX	0.88536	0.921087	0.894875	0.79957	0.263371	0.7614	0.645908	0.700007	2_r		L5_PT_CTX	0.0385187	0.0441605	0.0537523	0.0578136	0.0835571	0.0753857	0.0783485	0.0668263	2_r		L5_PT_CTX	0.309096	0.248556	0.27995	0.331506	0.557431	0.421527	0.476371	0.484949	2_r
L6_CT_CTX	0.891683	0.897364	0.921967	0.775139	0.652842	0.91834	0.703712	0.887416	2_r		L6_CT_CTX	0.741466	0.849718	0.921363	0.617885	0.646346	0.917544	0.296897	0.865795	2_r		L6_CT_CTX	0.0762438	0.0805702	0.0612497	0.119335	0.141532	0.127678	0.12382	0.107336	2_r		L6_CT_CTX	0.272569	0.22282	0.191005	0.353019	0.409025	0.20537	0.423432	0.306183	2_r
L6_IT_CTX	0.751588	0.878072	0.885228	0.793895	0.541123	0.857741	0.114402	0.830896	2_r		L6_IT_CTX	0.667782	0.845469	0.885809	0.652865	0.514932	0.85911	0.00698538	0.812909	2_r		L6_IT_CTX	0.0801401	0.0817954	0.0672088	0.095466	0.129488	0.116572	0.15609	0.107752	2_r		L6_IT_CTX	0.399274	0.313446	0.266787	0.314749	0.49576	0.306646	0.802113	0.393456	2_r
L6_IT_ENTl	0.52806		0.571388	0.641641	0.172475	0.326284		0.453315	2_r		L6_IT_ENTl	0.404857		0.199069	0.470645	0.00873499	0.00749526		0.0756769	2_r		L6_IT_ENTl	0.0150288	0.0291648	0.026854	0.0549318	0.0346182	0.0311188	0.0291648	0.0277681	2_r		L6_IT_ENTl	0.626293		0.709052	0.593533	0.787798	0.802187		0.774992	2_r
L6b_CTX	0.858096	0.920363	0.932473	0.845962	0.591613	0.923278	0.926891	0.90469	2_r		L6b_CTX	0.952036	0.911754	0.933086	0.757312	0.441975	0.805162	0.925994	0.817134	2_r		L6b_CTX	0.0290463	0.0472532	0.0339677	0.0500787	0.0774682	0.0611715	0.0648855	0.0529085	2_r		L6b_CTX	0.221947	0.211989	0.229496	0.295853	0.537385	0.414462	0.25045	0.43718	2_r
L6b_CT_ENT	0.70244	0.906935	0.869314	0.710881	0.261845	0.675763	0.304025	0.520016	2_r		L6b_CT_ENT	0.65618	0.902892	0.87507	0.406829	0.0396628	0.329566	0.159932	0.232936	2_r		L6b_CT_ENT	0.0216271	0.0351529	0.035055	0.0452783	0.0570716	0.0397656	0.0510223	0.0456708	2_r		L6b_CT_ENT	0.505985	0.307785	0.41048	0.65011	0.751025	0.639626	0.755563	0.742699	2_r
Lamp5	0.898931	0.789152	0.922831	0.810056	0.673573	0.899098	0.856166	0.931799	2_r		Lamp5	0.816367	0.740373	0.91372	0.638745	0.646636	0.877941	0.692632	0.916507	2_r		Lamp5	0.0574197	0.103468	0.0551361	0.0855436	0.105757	0.0899332	0.0655316	0.0564918	2_r		Lamp5	0.257267	0.339974	0.218602	0.296788	0.410763	0.224572	0.273704	0.275177	2_r
Lamp5_Lhx6	0.671162	0.60371	0.841489	0.752838	0.369409	0.745663	0.662077	0.828966	2_r		Lamp5_Lhx6	0.621673	0.442999	0.792035	0.635527	0.0733647	0.540985	0.336131	0.532319	2_r		Lamp5_Lhx6	0.0254372	0.0466754	0.0416788	0.0495928	0.0556815	0.0507145	0.0438019	0.0353083	2_r		Lamp5_Lhx6	0.489208	0.619734	0.477684	0.512249	0.708136	0.429702	0.447166	0.60819	2_r
Meis2_HPF	0.248327		0.278063	0.328404	0.032852	-0.00958093		0.28199	2_r		Meis2_HPF	0.226277		0.0312555	0.281298	0.0029415	0.040953		0.00849865	2_r		Meis2_HPF	0.00187192	0.0118616	0.0115273	0.0522373	0.0194528	0.0142631	0.0118616	0.0164734	2_r		Meis2_HPF	0.723864		0.788116	0.709611	0.822434	0.832555		0.810067	2_r
Micro_PVM	0.901579		0.958841	0.9323	0.604552	0.978087	0.956936	0.961123	2_r		Micro_PVM	0.894051		0.898633	0.913613	0.393556	0.968692	0.959908	0.865331	2_r		Micro_PVM	0.0041223	0.0335218	0.00984519	0.0392166	0.0272044	0.00749783	0.0139056	0.0162389	2_r		Micro_PVM	0.177791		0.288418	0.160462	0.548418	0.265039	0.159495	0.41579	2_r
NP_PPP	0.658354		0.834834	0.778923	0.327876	0.84511	0.56093	0.677859	2_r		NP_PPP	0.590338		0.576677	0.4714	0.0835518	0.823679	0.512938	0.177432	2_r		NP_PPP	0.0143979	0.0328736	0.0244046	0.0491041	0.0381981	0.0282736	0.0312095	0.0274671	2_r		NP_PPP	0.561846		0.602143	0.578418	0.769959	0.385585	0.579977	0.754769	2_r
NP_SUB	0.57595		0.727316	0.687294	0.207363	0.341424	0.507813	0.383025	2_r		NP_SUB	0.593398		0.497238	0.598546	0.0263122	0.012581	0.474409	0.0735463	2_r		NP_SUB	0.0160423	0.0302358	0.0277793	0.057351	0.0350333	0.0366021	0.0288033	0.0294385	2_r		NP_SUB	0.58711		0.670947	0.535591	0.782537	0.800403	0.62979	0.78995	2_r
Ndnf_HPF	0.285784		0.458717	0.0743487	0.10372	0.058243	0.309916	0.52988	2_r		Ndnf_HPF	0.264152		0.137611	0.148715	0.00628474	0.00693768	0.296131	0.131059	2_r		Ndnf_HPF	0.0213119	0.0299335	0.0285777	0.0654869	0.0451117	0.0772575	0.0412497	0.0268734	2_r		Ndnf_HPF	0.714639		0.725712	0.789879	0.799583	0.808524	0.703324	0.752703	2_r
Oligo	0.846026	0.970776	0.912621	0.791194	0.608532	0.883165	0.895491	0.901521	2_r		Oligo	0.898	0.967507	0.838452	0.60854	0.405111	0.360493	0.897502	0.689238	2_r		Oligo	0.00349847	0.0105106	0.0207301	0.038797	0.0245521	0.0221614	0.0239561	0.0213831	2_r		Oligo	0.372837	0.256125	0.44569	0.570788	0.562215	0.692733	0.318746	0.545255	2_r
Pax6	0.706838		0.778505	0.77178	0.122729	0.598868	0.911451	0.7566	2_r		Pax6	0.738421		0.452338	0.668524	0.00550867	0.134311	0.884402	0.22716	2_r		Pax6	0.000427081	0.0195769	0.0130289	0.0395316	0.0407898	0.0177901	0.00957093	0.0188683	2_r		Pax6	0.474213		0.653542	0.543876	0.800625	0.73672	0.300222	0.718057	2_r
Pvalb	0.934395	0.865908	0.931301	0.830377	0.646111	0.916808	0.879434	0.922904	2_r		Pvalb	0.880345	0.684852	0.908016	0.811584	0.473995	0.781862	0.836927	0.911883	2_r		Pvalb	0.0528726	0.0672985	0.051228	0.0887309	0.112729	0.0846086	0.0842331	0.0745422	2_r		Pvalb	0.253866	0.334056	0.247482	0.291483	0.441208	0.327768	0.242443	0.309878	2_r
SMC_Peri	0.850729		0.943772	0.885587	0.329485	0.829451	0.974186	0.963251	2_r		SMC_Peri	0.863513		0.866411	0.835673	0.0526187	0.541654	0.978456	0.765076	2_r		SMC_Peri	0.00227106	0.0265929	0.0188164	0.0146439	0.0267988	0.0200366	0.0108625	0.0143195	2_r		SMC_Peri	0.248687		0.363951	0.239442	0.722894	0.624378	0.217667	0.509607	2_r
SUB	0.660504		0.79222	0.856465	0.374471	0.506949	0.63117	0.555364	2_r		SUB	0.678593		0.592909	0.772482	0.0611111	0.041642	0.460387	0.183738	2_r		SUB	0.0114229	0.0322927	0.0274487	0.0396962	0.0336845	0.0412086	0.0262538	0.0278403	2_r		SUB	0.468201		0.593788	0.398196	0.745073	0.785266	0.487619	0.737035	2_r
SUB_ProS	0.206094		0.111973	0.296091	0.185891	0.106041		0.114864	2_r		SUB_ProS	0.142043		0.046191	0.0978942	0.0171106	0.00600642		0.014946	2_r		SUB_ProS	0.0101556	0.020556	0.0205316	0.0589788	0.028268	0.0210698	0.020556	0.0230491	2_r		SUB_ProS	0.73937		0.787557	0.741183	0.791339	0.81086		0.809557	2_r
Sncg	0.863419	0.754115	0.876055	0.864271	0.371806	0.834331	0.824837	0.751938	2_r		Sncg	0.86295	0.644123	0.853502	0.867716	0.137625	0.618398	0.80646	0.471214	2_r		Sncg	0.0229159	0.050499	0.03812	0.0402616	0.0717105	0.0502547	0.042783	0.0508018	2_r		Sncg	0.377744	0.500654	0.421192	0.33315	0.64627	0.536941	0.35598	0.547991	2_r
Sst	0.910318	0.824681	0.924972	0.79198	0.756154	0.886019	0.850394	0.90535	2_r		Sst	0.875738	0.816938	0.923891	0.687863	0.73616	0.880029	0.794261	0.904319	2_r		Sst	0.0772996	0.101043	0.0571684	0.11852	0.13167	0.123136	0.112466	0.0945698	2_r		Sst	0.217466	0.224014	0.183196	0.296628	0.295601	0.236547	0.266027	0.260253	2_r
Sst_Chodl	0.877651		0.867591	0.929538	0.253275	0.838906	0.836595	0.907233	2_r		Sst_Chodl	0.912055		0.831234	0.933566	0.0360528	0.381274	0.761367	0.530032	2_r		Sst_Chodl	0.00914139	0.0261656	0.0180755	0.0426871	0.0392452	0.0184278	0.0296374	0.0127925	2_r		Sst_Chodl	0.343499		0.443514	0.171789	0.766086	0.676711	0.490194	0.632407	2_r
Vip	0.913231	0.831158	0.923248	0.798709	0.78595	0.889686	0.87543	0.922064	2_r		Vip	0.836028	0.733707	0.915072	0.541819	0.754865	0.849188	0.873515	0.894736	2_r		Vip	0.0898182	0.137254	0.0755939	0.122273	0.130099	0.113198	0.104152	0.0710307	2_r		Vip	0.219466	0.217087	0.193705	0.305951	0.27657	0.243691	0.261121	0.221833	2_r
B_cells	0.847834	0.921867	0.86157	0.870368	0.917708	0.865197	0.919837	0.917889	3_r		B_cells	0.877264	0.922395	0.630474	0.859808	0.876251	0.7626	0.81638	0.911926	3_r		B_cells	0.10387	0.0800841	0.124431	0.103412	0.14185	0.112642	0.187554	0.110417	3_r		B_cells	0.149133	0.1344	0.179973	0.252359	0.134149	0.359516	0.129801	0.139149	3_r
Endothelial	0.922309	0.893384	0.889573	0.82868	0.852108	0.876996	0.845033	0.861277	3_r		Endothelial	0.882649	0.85947	0.742209	0.807849	0.794221	0.827089	0.841069	0.856514	3_r		Endothelial	0.106613	0.108609	0.161485	0.117058	0.156999	0.117332	0.119299	0.11432	3_r		Endothelial	0.163956	0.167527	0.162594	0.237554	0.174172	0.191535	0.188147	0.178073	3_r
Fibroblasts	0.916104	0.89426	0.850183	0.852852	0.858708	0.852173	0.844428	0.852576	3_r		Fibroblasts	0.89461	0.860694	0.797623	0.79708	0.773479	0.788045	0.843045	0.834158	3_r		Fibroblasts	0.0891035	0.103159	0.114466	0.107585	0.14954	0.11767	0.111204	0.11489	3_r		Fibroblasts	0.215433	0.235286	0.233778	0.246063	0.238084	0.355679	0.246605	0.252643	3_r
Hepatocytes	0.879927	0.848005	0.843622	0.787655	0.671894	0.843659	0.821219	0.833926	3_r		Hepatocytes	0.865068	0.835672	0.786415	0.762217	0.586002	0.799451	0.795969	0.784393	3_r		Hepatocytes	0.138502	0.13866	0.172473	0.160929	0.207694	0.124374	0.161946	0.17426	3_r		Hepatocytes	0.165422	0.170178	0.161496	0.230997	0.353527	0.16749	0.199019	0.184961	3_r
Myeloid	0.859718	0.919152	0.895372	0.910633	0.903829	0.895471	0.890961	0.896362	3_r		Myeloid	0.911732	0.920251	0.872188	0.684361	0.857218	0.6846	0.890126	0.893458	3_r		Myeloid	0.0672004	0.0649483	0.0741815	0.132348	0.0941181	0.104843	0.0773235	0.0779535	3_r		Myeloid	0.214318	0.20052	0.194892	0.344748	0.201435	0.459466	0.217111	0.230409	3_r
T_cells	0.874992	0.864655	0.863834	0.751864	0.690879	0.859173	0.738842	0.72397	3_r		T_cells	0.701151	0.615044	0.849158	0.702785	0.455872	0.766961	0.357617	0.291467	3_r		T_cells	0.124461	0.145595	0.106507	0.140629	0.1774	0.123486	0.185114	0.194551	3_r		T_cells	0.281193	0.215602	0.235879	0.377344	0.346087	0.344062	0.395947	0.326897	3_r
B_cells	0.839356	0.826503	0.852919	0.704562	0.688264	0.855014	0.793148	0.734848	4_r		B_cells	0.832356	0.799265	0.800798	0.668818	0.626575	0.589351	0.780544	0.609168	4_r		B_cells	0.112721	0.117892	0.110623	0.159293	0.162755	0.165713	0.143074	0.14156	4_r		B_cells	0.263639	0.249089	0.215656	0.407291	0.342023	0.47313	0.282521	0.36337	4_r
EPCAM__cells_and_cholangiocytes	0.865239	0.948892	0.955731	0.808968	0.913067	0.931744	0.914573	0.926895	4_r		EPCAM__cells_and_cholangiocytes	0.803203	0.940202	0.955203	0.227155	0.743831	0.536909	0.810251	0.92087	4_r		EPCAM__cells_and_cholangiocytes	0.0575259	0.0363019	0.0308763	0.199769	0.079253	0.0608649	0.0431563	0.0398792	4_r		EPCAM__cells_and_cholangiocytes	0.308467	0.265639	0.229327	0.61817	0.356192	0.582897	0.220731	0.325776	4_r
Hepatocytes	0.928488	0.875446	0.917887	0.838161	0.760409	0.915852	0.880096	0.842921	4_r		Hepatocytes	0.922684	0.825981	0.914431	0.807998	0.733893	0.910555	0.862326	0.786504	4_r		Hepatocytes	0.157954	0.212142	0.110975	0.23159	0.216928	0.154624	0.157107	0.224682	4_r		Hepatocytes	0.102838	0.107227	0.107121	0.190201	0.247062	0.110773	0.106804	0.121723	4_r
LSEC	0.921733	0.88345	0.928808	0.891911	0.894412	0.922453	0.772035	0.914787	4_r		LSEC	0.816252	0.814998	0.927567	0.737562	0.814928	0.910758	0.504879	0.915325	4_r		LSEC	0.102199	0.110908	0.0736065	0.144428	0.127919	0.0929843	0.159855	0.0778692	4_r		LSEC	0.234118	0.194409	0.159754	0.325299	0.192492	0.246652	0.357011	0.173248	4_r
NK_NKT_and_T_cells	0.843456	0.783083	0.880329	0.789064	0.707644	0.887922	0.713235	0.788119	4_r		NK_NKT_and_T_cells	0.837115	0.720078	0.859142	0.774844	0.68446	0.873626	0.714396	0.747812	4_r		NK_NKT_and_T_cells	0.143686	0.178272	0.140137	0.155513	0.207323	0.157069	0.180821	0.181116	4_r		NK_NKT_and_T_cells	0.180888	0.202844	0.156977	0.229005	0.242219	0.179201	0.234725	0.2496	4_r
Stellate_cells_and_myofibroblasts	0.875321	0.800692	0.742438	0.812714	0.53811	0.803607	0.839718	0.796129	4_r		Stellate_cells_and_myofibroblasts	0.561787	0.400383	0.319388	0.412635	0.15447	0.138591	0.834744	0.446348	4_r		Stellate_cells_and_myofibroblasts	0.0281961	0.0356433	0.0358114	0.0934051	0.107298	0.0702697	0.0279248	0.0341268	4_r		Stellate_cells_and_myofibroblasts	0.507922	0.602916	0.635005	0.445127	0.686005	0.728001	0.448639	0.624788	4_r
Alveolar_type_1	0.828726		0.852576	0.884687	0.668316	0.835692	0.877132	0.765876	5_r		Alveolar_type_1	0.882017		0.845787	0.715624	0.333653	0.347038	0.874639	0.620097	5_r		Alveolar_type_1	0.0323553	0.0601006	0.0419438	0.0720643	0.0545917	0.0403238	0.0353124	0.0416222	5_r		Alveolar_type_1	0.320763		0.418241	0.299514	0.55468	0.650671	0.319534	0.53897	5_r
Alveolar_type_2	0.845376	0.64604	0.794839	0.846928	0.833324	0.829744	0.874748	0.805574	5_r		Alveolar_type_2	0.813911	0.537152	0.732098	0.840332	0.825363	0.769428	0.866064	0.599007	5_r		Alveolar_type_2	0.0638082	0.0918977	0.0738045	0.0743371	0.0721672	0.0684962	0.0951935	0.0822027	5_r		Alveolar_type_2	0.283602	0.339319	0.337118	0.311097	0.253548	0.449872	0.246872	0.295115	5_r
B_cells	0.721213	0.425226	0.715468	0.742567	0.609461	0.702887	0.678683	0.756107	5_r		B_cells	0.51856	0.1511	0.579538	0.570233	0.48471	0.636751	0.493368	0.700593	5_r		B_cells	0.124653	0.274844	0.105087	0.110047	0.10001	0.0810311	0.0886346	0.088877	5_r		B_cells	0.508032	0.629734	0.482047	0.555744	0.562118	0.53164	0.464601	0.479294	5_r
Ciliated_cells	0.922004		0.878691	0.838809	0.554708	0.937778	0.890054	0.371117	5_r		Ciliated_cells	0.73988		0.77542	0.376195	0.169222	0.515223	0.858026	0.143114	5_r		Ciliated_cells	0.0195383	0.0346542	0.0223286	0.0819812	0.0630477	0.0255252	0.0191892	0.0627037	5_r		Ciliated_cells	0.488079		0.505069	0.578244	0.689814	0.658872	0.455924	0.712079	5_r
Club_cells	0.858966	0.897503	0.800407	0.907094	0.816695	0.824628	0.929841	0.546967	5_r		Club_cells	0.919427	0.878719	0.717075	0.886334	0.709578	0.350074	0.915579	0.505204	5_r		Club_cells	0.0279174	0.0409428	0.0417098	0.0523351	0.0355066	0.0551621	0.0566819	0.0535888	5_r		Club_cells	0.278942	0.260553	0.477902	0.255773	0.405972	0.620922	0.221541	0.591755	5_r
DCs	0.82297	0.701319	0.804235	0.810425	0.569341	0.804417	0.775248	0.523815	5_r		DCs	0.825356	0.677266	0.796503	0.777591	0.44613	0.619055	0.770064	0.37836	5_r		DCs	0.0794245	0.102923	0.0794242	0.106971	0.125503	0.0857403	0.10838	0.120349	5_r		DCs	0.383003	0.46747	0.379203	0.391996	0.530213	0.500215	0.393344	0.552227	5_r
Endothelial	0.919964	0.845958	0.886427	0.865932	0.818541	0.894682	0.853057	0.871188	5_r		Endothelial	0.907347	0.788656	0.886752	0.821531	0.721918	0.828914	0.85245	0.866445	5_r		Endothelial	0.0665867	0.094599	0.0755691	0.0837263	0.0942626	0.0928296	0.0924523	0.0818281	5_r		Endothelial	0.217969	0.220767	0.225498	0.274669	0.326674	0.357138	0.250942	0.297582	5_r
Fibroblast	0.90632	0.823441	0.891996	0.800314	0.837053	0.878864	0.870852	0.886467	5_r		Fibroblast	0.878827	0.737061	0.882706	0.784359	0.834245	0.856983	0.831183	0.845119	5_r		Fibroblast	0.0991965	0.122297	0.094669	0.130366	0.111731	0.122541	0.129454	0.107437	5_r		Fibroblast	0.197833	0.210102	0.170612	0.298819	0.215406	0.211688	0.211799	0.174752	5_r
Mac_Mono	0.821383	0.770094	0.778385	0.709044	0.752068	0.795274	0.775127	0.793403	5_r		Mac_Mono	0.762497	0.674873	0.654924	0.680179	0.695122	0.785106	0.760013	0.730859	5_r		Mac_Mono	0.147739	0.152408	0.176481	0.181977	0.16302	0.152864	0.160091	0.167151	5_r		Mac_Mono	0.221935	0.223441	0.238472	0.280321	0.264389	0.253418	0.245508	0.217385	5_r
Mast	0.867519	0.887668	0.908567	0.930264	0.900788	0.89995	0.924323	0.928992	5_r		Mast	0.931677	0.793471	0.893092	0.835826	0.900955	0.72151	0.924318	0.91628	5_r		Mast	0.0401079	0.0516104	0.0466525	0.0842287	0.0558905	0.0592519	0.0579402	0.0413289	5_r		Mast	0.181427	0.184219	0.231092	0.227798	0.250914	0.501961	0.1826	0.197074	5_r
Neutrophils	0.732866	0.422292	0.801764	0.6777	0.654797	0.779713	0.714813	0.703526	5_r		Neutrophils	0.517353	0.200594	0.766707	0.454081	0.521545	0.526259	0.368029	0.573229	5_r		Neutrophils	0.0964854	0.164875	0.0804413	0.139991	0.108218	0.0990948	0.0806345	0.093918	5_r		Neutrophils	0.499536	0.645427	0.45137	0.585702	0.575002	0.580848	0.415647	0.56106	5_r
Plasma	0.920873	0.80949	0.904733	0.861414	0.887309	0.8928	0.895113	0.901317	5_r		Plasma	0.895927	0.768609	0.903696	0.851684	0.868833	0.700469	0.779718	0.902656	5_r		Plasma	0.080399	0.0917073	0.0744318	0.0918353	0.0746833	0.105221	0.143622	0.0695445	5_r		Plasma	0.227398	0.271414	0.221017	0.301897	0.218722	0.423501	0.215266	0.227686	5_r
T_cells	0.816501	0.707626	0.861227	0.715399	0.778233	0.817283	0.726794	0.813812	5_r		T_cells	0.73565	0.59153	0.80103	0.61345	0.707119	0.794297	0.656589	0.799571	5_r		T_cells	0.154402	0.185389	0.159556	0.177821	0.153171	0.190612	0.174843	0.133315	5_r		T_cells	0.252842	0.315037	0.174469	0.291597	0.257062	0.220723	0.330264	0.221764	5_r
B_cells	0.647132	0.476671	0.561315	0.629216	0.290395	0.758132	0.768049	0.650966	6_r		B_cells	0.533308	0.347362	0.378541	0.41235	0.279576	0.648419	0.714977	0.468011	6_r		B_cells	0.121789	0.18037	0.153007	0.149411	0.146116	0.085954	0.084368	0.132903	6_r		B_cells	0.479425	0.569887	0.528597	0.540801	0.63387	0.485307	0.378414	0.524878	6_r
DCs	0.684493	0.335462	0.66492	0.748749	0.461212	0.512618	0.599637	0.512558	6_r		DCs	0.532544	0.140379	0.639458	0.669017	0.283969	0.320881	0.401322	0.346558	6_r		DCs	0.144865	0.225772	0.112731	0.131213	0.183595	0.125689	0.189743	0.11395	6_r		DCs	0.495355	0.64403	0.491628	0.41336	0.587333	0.595003	0.5324	0.564402	6_r
Endothelial	0.937574	0.845623	0.891306	0.907029	0.741301	0.858302	0.883131	0.889362	6_r		Endothelial	0.899301	0.787196	0.825347	0.887611	0.704863	0.75152	0.817052	0.769189	6_r		Endothelial	0.0545366	0.0719363	0.0621082	0.0939319	0.121527	0.075006	0.0701699	0.0645457	6_r		Endothelial	0.227578	0.29088	0.228187	0.235159	0.439958	0.457482	0.256085	0.28837	6_r
[truncated: 95 more rows]

## Sheet: Figure 3d
Connectome	Giotto	CellCall	stLearn	COMMOT	CellPhoneDB	CellPhoneDBv3	ICELLNET	NicheNet	CellChat	CellChat v2	SingleCellSignalR	iTALK	DeepTalk
[truncated: 6 more rows]

## Sheet: Figure 3e
DeepTalk
[truncated: 187 more rows]

[truncated: 10 more sheets: Figure 3g, Supplementary Fig. 7, Figure 4e, Figure 4f, Figure 4h, Supplementary Fig. 12, Figure 5e, Figure 5f, Figure 5h, Supplementary Fig. 17]
